# Supplementary material for: Bat rabies surveillance and risk factors for rabies spillover in an urban area of Southern Brazil
Source: BMC Vet Res. 2018 Jun 1;14:173. doi: 10.1186/s12917-018-1485-1 (PMC5984753; doi:10.1186/s12917-018-1485-1)
Supplement: Supplementary file 1 — Raw data of Table 3. (XLSX 95 kb) [file 12917_2018_1485_MOESM1_ESM.xlsx]

## Sheet: todos
ID	Ano	Nº Livro	Espécie/Família	Sexo	OBS	Qde	Data	Contato	Resultado	Endereco	município	latitude	longitude
3	2010	9	Myotis sp	M		1	2010-01-27	N	N	Rua Marechal Floriano Peixoto, 2509	Curitiba	-25.4509	-49.2616
6	2010	12	Nyctinomops sp	F		1	2010-03-16	S	N	Rua Francisco Torres, 742	Curitiba	-25.4341	-49.26
7	2010	13	Molossus molossus	M		1	2010-03-18	N	N	Rua Joao Volpe, 1120	Curitiba	-25.403	-49.3535
9	2010	14	Molossus molossus	M		1	2010-03-26	S	N	Rua Antonio Polito, 1145	Curitiba	-25.5238	-49.2335
11	2010	16	Promops nasutus	F		1	2010-04-16	S	N	Rua Julia da Costa, 756	Curitiba	-25.4298	-49.2848
12	2010	18	Tadarida brasiliensis	M		1	2010-04-20	N	N	Rua Padre Anchieta, 1123	Curitiba	-25.4297	-49.2904
13	2010	19	Tadarida brasiliensis			1	2010-04-25	S	N	Rua Maua, 1251	Curitiba	-25.4157	-49.266
15	2010	20	Tadarida brasiliensis	M	Animal morto afogado.	1	2010-04-27	N	N	Rua Joao Betega, 101	Curitiba	-25.4747	-49.2951
18	2010	22	Molossus sp		Animal em estado de decomposição, com larvas.	1	2010-04-29		N	Rua Joao Carlos de Souza Castro, 358	Curitiba	-25.4626	-49.2414
19	2010	21	Tadarida brasiliensis	F		1	2010-04-29	N	N	Rua Tibagi, 137	Curitiba	-25.4281	-49.2643
20	2010	23	Tadarida brasiliensis	F	Mortos pelo solicitante.	1	2010-05-06		N	Rua Visconde do Rio Branco, 1800	Curitiba	-25.4366	-49.2767
21	2010	24	Tadarida brasiliensis	M	Mortos pelo solicitante.	1	2010-05-06		N	Rua Visconde do Rio Branco, 1800	Curitiba	-25.4366	-49.2767
22	2010	26	Myotis sp		Cão pegou morcego. Morcego morto.	1	2010-05-14		N	Rua Claudio Manoel da Costa, 126	Curitiba	-25.4022	-49.2766
23	2010	50	Molossus sp	M	Morcego com ferimento.	1	2010-05-27		N	Rua Oswald de Andrade, 84	Curitiba	-25.3774	-49.2462
25	2010	104	Nyctinomops sp	F	Parece ter batido contra a parede. Tíbia quebrada.	1	2010-08-06	N	N	Rua Belem, 250	Curitiba	-25.4067	-49.2541
27	2010	107	Tadarida brasiliensis		Animal em estado de decomposição.	1	2010-08-16		N	Rua Cyro Correia Pereira, 550	Curitiba	-25.5317	-49.3155
28	2010	109	Tadarida brasiliensis	M	Braço quebrado.	1	2010-08-16	N	N	Rua Rockfeller, 158	Curitiba	-25.4396	-49.2649
29	2010	108	Tadarida brasiliensis	M		1	2010-08-16	N	N	Travessa Joao Prosdocimo, 55	Curitiba	-25.4259	-49.2575
31	2010	125	Sturnira sp	F	Encontrado morto, com cimento na asa e orelha.	1	2010-08-27	N	P	Rua Orestes Beltrami, 188	Curitiba	-25.3989	-49.2729
32	2010	136	Nyctinomops sp	M	Ferimento costal.	1	2010-09-02		N	Rua Joao Batista Casagrande, 721	Curitiba	-25.397	-49.3468
34	2010	137	Promops nasutus	M		1	2010-09-04		N	Rua Professor Masaharu Taniguchi, 323	Curitiba	-25.41	-49.214
35	2010	147			Encontrado morto no chão.	1	2010-10-06		N	Rua Delegado Bruno de Almeida, 8031	Curitiba	-25.6225	-49.3487
37	2010	148	Molossus sp	M	Encontrado morto.	1	2010-10-07		N	Rua Laudelino Ferreira Lopes, 2416	Curitiba	-25.5135	-49.3045
38	2010	157			Animais em estado avançado de decomposição	5	2010-10-21		N	Rua Nossa Senhora de Nazare, 1965	Curitiba	-25.3851	-49.2406
45	2010	177				1	2010-12-07		N	Rua Capitao Souza Franco, 80	Curitiba	-25.4299	-49.2938
51	2011	2	Promops nasutus	M	morcego coletado vivo porém ferido; sacrificado	1	2011-01-03	N	N	Rua Antonio Tosin, 123	Curitiba	-25.429	-49.2671
52	2011	3	Promops nasutus	F	sacrificado por suspeita de contato c/ pessoa	1	2011-01-03	suspeito	N	Avenida Vereador Toaldo Tulio, 4577	Curitiba	-25.4287	-49.3535
56	2011	4	Molossidae	M	-	1	2011-01-08	-	N	Rua Omilio Monteiro Soares, 2009	Curitiba	-25.4859	-49.2694
55	2011	5	Molossus molossus	M	sacrificado por suspeita de contato c/ pessoa	1	2011-01-08	S	N	Rua Barao do Rio Branco, 18	Curitiba	-25.4304	-49.2692
57	2011	7			MORCEGO POSITIVO	1	2011-01-11	S	P	Rua Albano Reis, 1159	Curitiba	-25.4045	-49.277
60	2011	9	Molossus molossus	F	morcego coletado c/ hipotermia. Entrou em óbito.	1	2011-01-21	N	N	Rua Rutildo Pulido, 259	Curitiba	-25.4665	-49.1954
61	2011	10	Molossus molossus	M	morcego coletado morto/ sacrificado?	1	2011-01-22	N	N	Rua Expedicionario Joao Protzek, 85	Curitiba	-25.5333	-49.2445
62	2011	11	Molossus molossus	F	morcego coletado morto/ sacrificado?	1	2011-01-22	N	N	Rua Expedicionario Joao Protzek, 85	Curitiba	-25.5333	-49.2445
63	2011	12	Molossus molossus	F	morcego coletado morto/ sacrificado?	1	2011-01-22	N	N	Rua Expedicionario Joao Protzek, 85	Curitiba	-25.5333	-49.2445
64	2011	13	Promops nasutus	M	Morcego coletado morto	1	2011-01-24	S	N	Rua Francisco das Chagas Lopes, 52	Curitiba	-25.381	-49.2425
71	2011	26	Molossidae	-	não hou ve contato	1	2011-03-28	N	N	Rua Luis Visinoni, 1218	Curitiba	-25.4688	-49.197
74	2011	37	Molossidae	M	Não houve contato	1	2011-04-12	N	N	Rua Jose Goncalves Junior, 140	Curitiba	-25.4654	-49.3285
76	2011	44	Molossus molossus	M	Não houve contato - já veio morto	1	2011-05-09	N	N	Rua Antonio Moreira Lopes, 1613	Curitiba	-25.4682	-49.1919
77	2011	45	Promops nasutus	F	Gato capturou o morcego.	1	2011-05-12	F	N	Rua Alferes Poli, 1789	Curitiba	-25.4518	-49.2663
81	2011	75	Glossophaga sp	M	Morreu sufocado	1	2011-06-23	N	N	Avenida Conde Materazzo, 834	Curitiba	-25.429	-49.2671
82	2011	76	Glossophaga sp	M	Morreu sufocado	1	2011-06-23	N	N	Avenida Conde Materazzo, 834	Curitiba	-25.429	-49.2671
83	2011	77	Glossophaga sp	M	Morreu sufocado	1	2011-06-23	N	N	Avenida Conde Materazzo, 834	Curitiba	-25.429	-49.2671
84	2011	78	Glossophaga sp	M	Morreu sufocado	1	2011-06-23	N	N	Avenida Conde Materazzo, 834	Curitiba	-25.429	-49.2671
85	2011	79	Glossophaga sp	F	Morreu sufocado	1	2011-06-23	N	N	Avenida Conde Materazzo, 834	Curitiba	-25.429	-49.2671
80	2011	71	Glossophaga sp	F	Animal amancheceu morto.	1	2011-06-29	N	N	Rua Ulisses Aurelio Visinoni, 2599	Curitiba	-25.4869	-49.3551
78	2011	69	Promops nasutus	F	Gato matou o morcego.	1	2011-06-29	S	N	Rua Pedro Charneski, 33	Curitiba	-25.4183	-49.3532
79	2011	70	Artibeus lituratus	F	Não houve contato. Encontrado morto(cerca viva).	1	2011-06-29	N	N	Avenida Anita Garibaldi, 3348	Curitiba	-25.3839	-49.2617
86	2011	72	Promops nasutus	F	Morcego coletado morto - gato pegou	1	2011-07-04	N	N	Rua Pedro Charneski, 33	Curitiba	-25.4183	-49.3532
91	2011	73	Artibeus lituratus	M	Morcego coletado morto ( muro do jardim)	1	2011-07-15	N	N	Rua General Polli Coelho, 716	Curitiba	-25.4352	-49.2282
92	2011	74	Eumops bonariensis ?	M	sacrificado por estar em sorimento	1	2011-07-18	N	N	Rua Verdi, 71	Curitiba	-25.4179	-49.351
93	2011	88	Sturnira sp	M	Coletado com a mão.	1	2011-07-24	S	N	Avenida Manoel Ribas, 2396	Curitiba	-25.4154	-49.2986
94	2011	89	Sturnira sp	M	Cão capturou o morcego	1	2011-07-24	S	N	Rua Professor Rosa Saporski, 1041	Curitiba	-25.4149	-49.2883
95	2011	90	Promops nasutus	M	Gato capturou o morcego.	1	2011-07-27	S	N	Rua Padre Anchieta, 198	Curitiba	-25.426	-49.2821
98	2011	97	Artibeus lituratus	M	Naõ houve contato.	1	2011-08-12	N	N	Rua Fernando de Noronha, 1620	Curitiba	-25.376	-49.2443
99	2011	98	Tadarida/ Nyctinomops?	-	Animal morto.	1	2011-08-13	N	N	Rua General Carneiro, 885	Curitiba	-25.4301	-49.2597
105	2011	103	Histiotus sp	M	Houve contato (srª Orssina pegou com a mão).	1	2011-08-26	S	N	Rua Lamenha Lins, 2543	Curitiba	-25.4578	-49.2669
106	2011	104	Molossidae		Não hou ve contato.	1	2011-08-29	N	N	Rua Eduardo Kalinowski, 267	Curitiba	-25.395	-49.3035
107	2011	116	Tadarida/ Nyctinomops?	M	Ninguém tocou. Animal com gel pelo corpo.	1	2011-09-02	N	N	Rua General Carneiro, 885	Curitiba	-25.4301	-49.2597
111	2011	158	Molossus molossus	M	Não houve contato (morreu afogado no balde).	1	2011-10-30	N	N	Rua Alzira Moraes Pinheiro Machado, 337	Curitiba	-25.4118	-49.3409
54	2011	6	Molossus molossus	F	houve contato com cão	1	2011-11-07	S	N	Rua Gabriel Nunes Pires, 74	Curitiba	-25.4413	-49.3128
113	2011	173	Nyctinomops sp	M	Animal encontrado morto.	1	2011-12-02	N	P	Rua Luiz Leao, 650	Curitiba	-25.4257	-49.2658
114	2011	174	Promops nasutus	F	Cão achou morcego no chão em frente à casa.	1	2011-12-05	S	N	Rua Isaias Regis de Miranda, 1673	Curitiba	-25.4871	-49.2499
115	2011	175	Nyctinomops sp	M	Encontrado morto na calçada da rua.	1	2011-12-05	N	N	Rua Padre Vicente Dias, 27	Curitiba	-25.429	-49.2671
116	2011	178	Molossus molossus	F	Encontrado morto, área externa.	1	2011-12-13	N	N	Rua Professor Joao Falarz, 359	Curitiba	-25.4333	-49.3517
117	2011	179	Promops	M	Morto pelo gato	1	2011-12-13	S	P	Rua Pedro Charneski, 33	Curitiba	-25.4183	-49.3532
118	2011	186	Promops	F	Animal caído na grama.	1	2011-12-19	N	N	Rua Pedro Antonio da Costa, 234	Curitiba	-25.3751	-49.2462
119	2012	1	?	?		1	2012-01-04		N	Rua Cyrillo Merlin, 878	Curitiba	-25.4852	-49.2832
120	2012	2	?	?		1	2012-01-04		N	Avenida Vereador Toaldo Tulio, 4577	Curitiba	-25.4287	-49.3535
122	2012	4	Promops nasutus	F	Animal tocado . Intacto, postura natural.	1	2012-01-09	S	N	Avenida Winston Churchill, 2346	Curitiba	-25.5171	-49.2957
124	2012	6	Myotis sp	?	Animal ressecado.	1	2012-01-13	N	N	Rua Joao Miqueleto	Curitiba	-25.5506	-49.2362
125	2012	7	Myotis sp	?	Animal ressecado.	1	2012-01-13	N	N	Rua Joao Miqueleto	Curitiba	-25.5506	-49.2362
126	2012	8	Myotis sp	?	Animal ressecado.	1	2012-01-13	N	N	Rua Joao Miqueleto	Curitiba	-25.5506	-49.2362
123	2012	5	Eptesicus brasiliensis	F	Animal morto pelo solicitante	1	2012-01-13	N	N	Rua Carlos de Laet, 2825	Curitiba	-25.4876	-49.2403
132	2012	15	Molossidae	M	Animal intacto. Com cão sem vacina na casa	1	2012-01-23	?	N	Rua Professor Joao Falarz, 359	Curitiba	-25.4333	-49.3517
133	2012	17	Molossus sp	M	Animal Intacto. Desalojado pelo solicitante.	1	2012-01-25	N	N	Rua Manoel Eurfasio, 226	Curitiba	-25.413	-49.2557
134	2012	23	Molossus sp	F	Animal Intacto. Não foi tocado.	1	2012-02-01	N	N	Rua Izidoro Wosch, 40	Curitiba	-25.3698	-49.248
137	2012	28	Molossus sp	M	Animal Intacto. Removido morto.	1	2012-02-03	N	N	Rua Cristiano Strobel, 3375	Curitiba	-25.5233	-49.2466
135	2012	26	Molossus sp	M	Animal intacto. Não voava.Muito jovem.	1	2012-02-03	N	N	Rua Viviany Cristina Wanto, 50	Curitiba	-25.4719	-49.3154
136	2012	27	Molossus sp	M	Animal Intacto. Removido morto.	1	2012-02-03	N	N	Rua Jeronimo Durski, 1110	Curitiba	-25.4382	-49.302
138	2012	29	Myotis sp	M	Animal apático. Sacrificado.	1	2012-02-03	N	N	Rua Guy de Maupassant, 98	Curitiba	-25.3883	-49.2874
140	2012	37	Molossus sp	F	Animal c/ diarréia. Não foi tocado. Morreu .	1	2012-02-16	N	N	Rua Santa Rita Durao, 263	Curitiba	-25.3883	-49.2633
141	2012	38	Eptesicus brasiliensis	M	Animal capturado por gato. Mordeu dono do gato	1	2012-02-23	S	N	Rua Francisco Vieira de Araujo, 1134	Curitiba
146	2012	57	Promops nasutus	M	Animal com fratura de braço. Sacrificado.	1	2012-03-26	N	N	Rua Capitao Joao Ribas de Oliveira, 1096	Curitiba	-25.4687	-49.2418
148	2012	58	Molossus sp	M	Aninal removido morto.	1	2012-04-02	N	N	Rua Joao Winter, 657	Curitiba	-25.5199	-49.2611
150	2012	60	Molossidae	F	Animal intacto. Sacrificado.	1	2012-04-12	N	N	Rua Joaquim Caetano da Silva,633	Curitiba	-25.4651	-49.3055
153	2012	66	Phylostomidae	F	Animal Intacto. Removido morto.	1	2012-04-23	N	N	Rua Padre Dehon, 1214	Curitiba	-25.4865	-49.2546
154	2012	67	Molossidae	F	Animal morto "à vassouradas".	1	2012-04-23	N	N	Rua Capitao Tenente Maris de Barros, 1050	Curitiba	-25.4721	-49.3063
157	2012	75	Molossidae	F	Animal com lesão no braço direito. Removido morto.	1	2012-04-30	N?	N	Rua Raul Pompeia, 2446	Curitiba	-25.4849	-49.3526
159	2012	88	Molossidae	M	Animal morreu afogado (patente)	1	2012-05-18	N	N	Rua Carlos Cavalcanti, 19	Curitiba	-25.4273	-49.2649
160	2012	89	Molossidae	M	Animal com fratura de braço. Sacrificado.	1	2012-05-22	N	N	Avenida Candido de Abreu, 776	Curitiba	-25.4181	-49.2683
161	2012	90	Phylostomidae	F	Animal encontrado morto na beira da estrada (Daya)	1	2012-05-23	N	N	Rua Hellena Betecek, 135	Curitiba	-25.4036	-49.3621
163	2012	96	Promops nasutus	F	Animal putrefato.	1	2012-05-29	N	N	Rua Birmania, 221	Curitiba	-25.4658	-49.2054
164	2012	102	Nyctinomops sp	M	Animal eutanasiado	1	2012-06-14	N	N	Avenida das Industrias, 2129	Curitiba	-25.4957	-49.3198
166	2012	159	Sturnira lilium	F	Gato pegou e morcego mordeu cidadã	1	2012-07-27	S	N	Rua Coronel Joao Gulherme Guimaraes, 1235	Curitiba	-25.4111	-49.282
167	2012	160	Promops nasutus	F	Ficou 3 dias pendurado e morreu	1	2012-07-31	N	N	Rua Osorio Damas de Oliveiras, 1541	Curitiba	-25.5189	-49.3104
169	2012	178	Promops nasutus	F	Animal desidratado e desnutrido. Eutanásia com tiopental	1	2012-08-06	N	N	Rua da Guaraicana, 110	Curitiba	-25.7485	-49.0406
168	2012	177	Artibeus lituratus	M	Animal encontrado morto, estado de putrefação.	1	2012-08-06	N	N	Rua Joaquim Gomes Ladeira, 195	Curitiba	-25.3796	-49.2596
170	2012	200	Nyctinomops sp	M	Animal com furos nas asas, hematomas. Gato pegou.	1	2012-08-14	S	N	Rua Joao Gasparini, 135	Curitiba	-25.385	-49.2873
171	2012	201	Sturnira lilium	M	Animal c/ furos na asa esquerda. Gato pegou?	1	2012-08-15	S/N?	N	Rua Vereador Antonio Giacomassi, 200	Curitiba	-25.5311	-49.2388
172	2012	202	Promops nasutus	M	Animal capturado por gato.	1	2012-08-17	N	N	Rua Pedro Charneski, 33	Curitiba	-25.4183	-49.3532
173	2012	233	Promops nasutus	M	Animal caído no chão.	1	2012-08-23	N	N	Rua Engenheiro Jose Benedito Muniz de Queiroz, 221	Curitiba	-25.4507	-49.3557
174	2012	234	Nyctinomops sp	M	Animal estava vivo, pendurado, caiu no chão.	1	2012-08-28	N	N	Rua Petit Carneiro, 867	Curitiba	-25.4518	-49.2851
175	2012	250			Animal encontrado no chão, morto, em decomposição	1	2012-09-03	N	N	Rua Ernesto Luiz Pellanda, 54	Curitiba	-25.5816	-49.257
177	2012	164	Promops nasutus	M	Animal solto (entrada CMUM Boqueirão - plantão Cris)	1	2012-09-15	N	N	Rua Professor Jose Nogueira dos Santos, 1331	Curitiba	-25.4903	-49.2569
178	2012	269	Promops nasutus	M	Morcego foi arranhado por gato.	1	2012-09-20	S	N	Rua Salomao Elias Feder, 596	Curitiba	-25.4867	-49.232
179	2012	275	Promops nasutus	M	Animal capturado e morto por gato.	1	2012-09-25	S	N	Rua Cyrillo Merlin, 878	Curitiba	-25.4852	-49.2832
180	2012	286	Molossus molossus	M	Recolhido e eutanasiado	1	2012-10-01	N	N	Rua Joao Krasinski, 150	Curitiba	-25.3786	-49.2753
181	2012	305	Promops sp	M	Houvo contato com cachorro	1	2012-10-04	S	N	Rua Pedro Bochino, 750	Curitiba	-25.4523	-49.2176
182	2012	323	Molossidade	F	Morto por congelamento. Prenhes.	1	2012-10-08	N	N	Rua Jose Wosh Sobrinho, 365	Curitiba	-25.3846	-49.2215
183	2012	333	Nyctinomops sp	F	Gato capturou e matou morcego	1	2012-10-14	S	N	Rua Doutor Pedrosa, 415	Curitiba	-25.4387	-49.2782
184	2012	352	Molossus sp	M	Cão pegou o morcego, no entanto, morreu por asfixia.	1	2012-10-18	S	N	Rua Ney Rebello Tourinho, 24	Curitiba	-25.463	-49.3399
185	2012	362	Molossus sp	F	Animal eutanasiado (Cris); prenhez.	1	2012-10-22	S	N	Rua Joaquim de Siqueira Cortes, 35	Curitiba	-25.4867	-49.3531
189	2012	396	Molossus sp	F	Cidadão coletou morcego sem uso de luvas	1	2012-10-29	S	N	Rua Clara Tedesco, 3167	Curitiba	-25.5047	-49.2569
188	2012	448	Molossus sp	F	Animal morreu por conta própria 01 dia pós coleta	1	2012-10-29	N	N	Rua Jose Hauer, 337	Curitiba	-25.4992	-49.2191
192	2012	430	Nyctinomops sp	M	Animal encontrado caído no quarto de paciente com TB	1	2012-11-09	N	N	Rua General Carneiro, 181	Curitiba	-25.4247	-49.2623
193	2012	439	Molossus sp	M	Animal com fratura de braço. Sacrificado.	1	2012-11-20	S	N	Rua Angelica Maria Taborda Santos, 95	Curitiba	-25.5107	-49.2424
196	2012	463	Molossus sp	M	Animal eutanasiado	1	2012-12-03	N	N	Rua Tenente Antonio Pupo, 122	Curitiba	-25.5165	-49.2621
198	2012	464	Artibeus lituratus	M	Cães mataram o morcego. Fratura exposta (braços).	1	2012-12-06	S	N	Rua Manoel Eufrasio, 1510	Curitiba	-25.4089	-49.2674
199	2012	467	Molossus	M	Cães mataram o morcego. Cidadão trouxe até CCZV.	1	2012-12-07	S	N	Rua Silas Razera, 112	Curitiba	-25.4672	-49.3221
201	2012	478	Molossus sp	M	Encontrado no chão da cozinha. Gato pegou, sem feri-lo.	1	2012-12-18	S	N	Rua Luiz Canichiolo Primeiro, 86	Curitiba	-25.3666	-49.2754
204	2012	483	Promops sp	M	Morcego com lacerações em ambas as asas.	1	2012-12-26	S	N	Rua Manoel Ribeiro de Macedo, 144	Curitiba	-25.5234	-49.2706
205	2012	484	Molossidae	F	MORCEGO POSITIVO (autolisado). S/ contato .	1	2012-12-26	N	P	Rua Joaquim Siqueira Cortes, 27	Curitiba	-25.4873	-49.353
203	2012	482	Molossus sp	F	Morcego encontrado morto na garagem.	1	2012-12-26	S	N	Rua Amoroso Costa, 33	Curitiba	-25.4545	-49.2337
209	2013	8	Molossus sp	F	Enviado para exame; Morto, autolisado.	1	2013-01-07	NI	N	Rua Diogo Mugiatti, 2573	Curitiba	-25.5154	-49.2401
213	2013	9	Molossus sp	M	Enviado para exame; suspeita-se contato com cães.	1	2013-01-12	?	N	Rua Manoel Eufrasio, 845	Curitiba	-25.41	-49.2613
214	2013	14	Molossidae	F	Enviado para exame; cachorro pegou; autolisado.	1	2013-01-24	S	N	Rua Vieira Fazenda, 1727	Curitiba	-25.4674	-49.3127
215	2013	15	Molossidae	F	Enviado para exame; suspeita-se contato com humano.	1	2013-01-24	?	N	Rua Sergio Roberto Barbosa, 230	Curitiba
216	2013	16	Nyctinomops sp	-	Reintegrado; solto. Ninguém tocou.	1	2013-01-30	N	N	Rua Desembargador Westhpallen, 289	Curitiba	-25.4351	-49.2715
219	2013	17	Nyctinomops sp	M	Enviado para exame; encontrado morto no estacionam.	1	2013-02-05	?	N	Rua Francisco Torres, 830	Curitiba	-25.4347	-49.2597
222	2013	27	Nyctinomops sp	F	Enviado para exame; fratura de braço.	1	2013-02-20	?	N	Avenida Munhoz da Rocha, 159	Curitiba	-25.4123	-49.2558
226	2013	40	Molossus sp	F	Enviado para exame; cachorro pegou.	1	2013-02-28	S	N	Rua Vieira Fazenda, 1727	Curitiba	-25.4674	-49.3127
225	2013	39	Nyctinomops sp	M	Enviado para exame; cachorro pegou.	1	2013-02-28	S	N	Rua Padre Agostinho	Curitiba	-25.4285	-49.2917
227	2013	58	Nyctinomops sp	M	Enviado para exame; houve contato com cidadão (pé).	1	2013-03-13	S	N	Rua Professor Pedro Viriato Parigot de Souza, 5285	Curitiba	-25.4464	-49.3553
229	2013	78	Nyctinomops sp	F	Enviado para exame; fratura no braço	1	2013-03-22	N	N	Avenida agua Verde, 1475	Curitiba	-25.4538	-49.2856
231	2013	79	Molossus sp	M	Enviado para exame;	1	2013-03-27	N	N	Rua Joaquim Chagas Lima, 39	Curitiba	-25.4085	-49.3504
232	2013	92	Promops sp?	M	Enviado para exame; encontrado morto, no chão.	1	2013-03-29	N	N	Rua Jurandyr Antonio Loro, 163	Curitiba	-25.4091	-49.2402
233	2013	120	Nyctinomops sp	F	Enviado para exame; foi morto; não houve contato.	1	2013-04-08	N	N	Rua Bom Jesus, 21	Curitiba	-25.4097	-49.2566
235	2013	154	Tadarida sp	F	Enviado para exame; não houve contato.	1	2013-04-24	N	N	Rua Frei Henrique de Coimbra, 879	Curitiba	-25.4795	-49.2502
236	2013	198	Nyctinomops sp	M	Enviado para exame; suspeita de contato com gato.	1	2013-05-03	?	N	Rua Dom Alberto Goncalves, 173	Curitiba	-25.4209	-49.2832
237	2013	356	Sturnira lilium	M	Enviado para exame; gato capturou no banheiro.	1	2013-05-31	S	N	Rua Joao Koleski, 226	Curitiba	-25.4393	-49.3513
238	2013	363	Nyctinomops sp	M	Enviado para exame; caído no chão há dois dias (COREEIOS)	1	2013-06-05	N	N	Avenida Manoel Ribas, 812	Curitiba	-25.4219	-49.2868
239	2013	582	Artibeus lituratus	F	Enviado para exame; contato com cão?; estava na grama	1	2013-07-11	?	N	Rua Manife Tacla, 1293	Curitiba	-25.3893	-49.2802
241	2013	881	Nyctinomops sp	M	Enviado para exame. Morreu por ferimentos.	1	2013-08-23	N	N	Rua Carlos Augusto Cornelsen, 101	Curitiba	-25.4721	-49.3063
242	2013	886	Sturnira lilium	F	Enviado para exame. Morreu por ferimentos.	1	2013-08-26	N	N	Rua Marcelino Champagnat, 512	Curitiba	-25.4252	-49.2926
243	2013	896	Artibeus lituratus	F	Enviado para exame. Ferida, eutanasiada.	1	2013-08-28	N	N	Rua Rozalina Colodel Durigan, 21	Curitiba	-25.399	-49.333
244	2013	912	Artibeus lituratus	M	Enviado p exame. Idoso. Encontrado morto.Ninguem tocou	1	2013-09-09	N	N	Rua Rozalino Mazziotti, 439	Curitiba	-25.4837	-49.2892
251	2013	954	Nyctinomops sp	M	Encontrado morto. Pisoteado?	1	2013-09-18	N	N	Rua Carlos Klemtz, 1700	Curitiba	-25.4779	-49.3269
250	2013	953	Molossus sp	M	Intacto porem fraco . Eutanasiado.	1	2013-09-18	N	N	Rua Albino Tesseroli, 130	Curitiba	-25.4163	-49.3303
253	2013	960	Molossus sp	M	Encontrado vivo.Morto por esmagamento.	1	2013-10-02	N	N	Rua Diogo Mugiatti, 20	Curitiba	-25.506	-49.2168
252	2013	970	Sturnira lilium	F	Encontrada morta. Autolisada,meio comida.Gato?	1	2013-10-02	N	N	Rua Raul Caron 1136	Curitiba	-25.4366	-49.2128
255	2013	979	Molossus sp	M	Encontrado vivo,ferido. Eutanásia.	1	2013-10-08	N	N	Rua Leao Sallum, 1566	Curitiba	-25.3934	-49.2512
256	2013	980	Molossus sp	M	Encontrado vivo,ferido. Solicitante soltou o gato...eut.	1	2013-10-11	N	N	Rua Doutor Leocadio Cysneiros Correa,764	Curitiba
257	2013	1012	Molossus sp	M	Encontradovivo,óbito na caixa de soltura.	1	2013-10-20	N	N	Rua Sao Joaquim,747	Curitiba	-25.4398	-49.2442
260	2013	1032	Molossus sp	M	Encontrado vivo,morto pelo solicitante.	1	2013-10-21	N	N	Rua Fernando Amaro, 144	Curitiba	-25.4282	-49.2571
259	2013	1024	Molossidae		Morto pelo solicitante	1	2013-10-24	N	N	Rua Antonio Oivio Rodrigues, 692	Curitiba	-25.4357	-49.2329
262	2013	1034	Artibeus lituratus	F	Encontrada viva em péssimo estado. Eutanásia.	1	2013-10-26	N	N	Rua Joao Gbur, 1070	Curitiba	-25.3795	-49.2289
263	2013	1054	Artibeus lituratus	F	Encontrada viva,atropelada.òbito em caixa de soltura.	1	2013-10-31	N	N	Avenida Juscelino Kubitscheck de Oliveira, 11901	Curitiba	-25.5274	-49.3282
264	2013	1055	Artibeus lituratus	M	Encontrado morto.	1	2013-11-06	N	N	Rua Professor Lýcio Grein de Castro Vellozo, 93	Curitiba	-25.4244	-49.2938
265	2013	1109	Molossus	M	Encontrado morto. Parasitado.	1	2013-11-22	N	N	Rua Epaminondas Ribeiro, 240	Curitiba	-25.5458	-49.341
267	2013	1118	Molossus	F	Eutanasiado pois tinha diversas lacerações;	1	2013-11-26	s	N	Rua Joaquim de Siqueira Cortes, 35	Curitiba	-25.4867	-49.3531
268	2013	1143	Molossus	M	Morto pelo solicitante .com água fervendo.	1	2013-11-29	N	N	Rua Sebastiao Braganholo,290	Curitiba	-25.4002	-49.3405
269	2013	1172	Molossus	M	Filhote eutanasiado.Pessoas tocaram	1	2013-12-11	S	N	Rua Fagundes Varela,1632	Curitiba	-25.4121	-49.2263
270	2013	1190	Molossus	M	Morto pelo solicitante. Parasitado	1	2013-12-18	N	N	Rua Rodolfo de Matia, 495	Curitiba	-25.531	-49.2521
271	2013	1191	Molossus	M		1	2013-12-26	N	N	Rua Catarina Bressan Scarpin, 103	Curitiba	-25.4686	-49.3237
272	2013	1192				1	2013-12-26		N	Rua Bandeirantes Dias Cortes, 171	Curitiba	-25.4221	-49.2288
273	2013	001/14	Promops nasutus	M	Animal morto. Esmagado...	1	2013-12-27	N	N	Rua Maria Fatuch, 94	Curitiba	-25.4146	-49.2307
274	2013	002/14	Molossus	M	Animal morto pelo cão. Encontrado nas cobertas.	1	2013-12-30	S	N	Rua Catarina Bressan Scarpin, 103	Curitiba	-25.4686	-49.3237
275	2014	003/14	Molossus	F	Animal morto pelo cão.	1	2014-01-03	S	N	Rua Durval de Morais, 90	Curitiba	-25.4668	-49.2343
276	2014	004/14	Molossus	F	Animal encontrado morto dentro e balde com água	1	2014-01-07	N	N	Rua Laudelino Ferreira Lopes, 2416	Curitiba	-25.5135	-49.3045
277	2014	005/14	Molossus	F	Eutanasiada por estar parasitada e não voar.	1	2014-01-08	N	N	Avenida Vereador Toaldo Tulio, 3770	Curitiba	-25.4225	-49.3496
279	2014	006/14	Nyctinomops	M	Animal capturado pelo gato. Eutanasiado.	1	2014-01-14	S	N	Rua Barao do Cerro Azul, 264	Curitiba	-25.4267	-49.2707
280	2014	022/14	Molossus	M	Animal capturado vivo mas morreu.	1	2014-01-20	N	N	Rua Armando Sales de Oliveira, 158	Curitiba	-25.4575	-49.243
282	2014	036/14	Eptesicus	M	Animal morto pelo gato.	1	2014-01-23	S	N	Rua Manife Tacla, 1158	Curitiba	-25.3893	-49.2802
283	2014	037/14	Molossus	F	Animal morto pelo cão.	1	2014-01-24	S	N	Rua Apucarana, 1105	Curitiba	-25.5428	-49.2836
287	2014	088/14	Nyctinomops	F	Eutanasiado por possivel contato com solicitante.	1	2014-02-07	?	N	Avenida Sete de Setembro, 5274	Curitiba	-25.4461	-49.2887
286	2014	072/14	Molossus	M	Eutanasiado por fratura em braço direito	1	2014-02-07	N	N	Rua Antonio Escorsin, 2622	Curitiba	-25.4188	-49.3541
290	2014	105	Nyctinomops	M	Eutanasiado por possivel contato com solicitante.	1	2014-02-09	?	N	Rua General Carneiro, 181	Curitiba	-25.4247	-49.2623
291	2014	118	Molossus	F	Animal encontrado morto na cama de criança	1	2014-02-13	S	N	Rua Nemesio Araujo Moritz, 23	Curitiba	-25.4192	-49.3311
292	2014	136	Molossus	M	Eutanasiado pois foi ferido por cao da casa	1	2014-02-24	S	N	Rua Epaminondas Santos, 2166	Curitiba	-25.4148	-49.2029
294	2014	153	Molossus	F	Animal morreu.	1	2014-03-04	N	N	Rua Eduardo Sprada,300	Curitiba	-25.4494	-49.3169
297	2014	154	Sturnira	F	Animal morto pelo gato.	1	2014-03-12	S	N	Rua Para, 1449	Curitiba	-25.4706	-49.2874
299	2014	167	Nyctinomops	F	Animal encontrado melecado. Eutanásia.	1	2014-03-18	N	N	Rua Jose Loureiro, 133	Curitiba	-25.4331	-49.2709
300	2014	168	Nyctinomops	F	Animal encontrado morto.	1	2014-03-18	N	N	Rua Jose Loureiro, 133	Curitiba	-25.4331	-49.2709
301	2014	169	Nyctinomops	M	Anmal encontrado morto.	1	2014-03-18	N	N	Rua Jose Loureiro, 133	Curitiba	-25.4331	-49.2709
303	2014	171	Nyctinomops	M	Animal morreu no transporte ao CCZ	1	2014-03-18	N	N	Avenida Marechal Floriano Peixoto, 252	Curitiba	-25.4327	-49.2713
302	2014	170	Molossus	M	Animal ferido por gato. Eutanasiado.	1	2014-03-18	S	N	Rua Humberto Levis, 255	Curitiba	-25.3634	-49.2651
306	2014	203	Nyctinomops	?	Animal ferido por gato. Eutanasiado.	1	2014-03-28	S	N	Rua XV de Novembro,864	Curitiba	-25.4312	-49.2718
308	2014	215	Nyctinomops	F	Animal com fratura de antebraço prensado na janela. Eut.	1	2014-04-01	N	N	Rua urbano Lopes, 60	Curitiba	-25.4394	-49.236
310	2014	281	MOlossus	F	Animal encontrado morto.	1	2014-04-07	N	N	Rua XV de Novembro, 556	Curitiba	-25.4302	-49.2685
309	2014	280	Myotis	F	Animal apático . Eutanasiado	1	2014-04-23	S	P	Rua Joao Miqueletto, 1000	Curitiba	-25.5521	-49.2354
319	2014	282	Nyctinomops	F	Animal com fratura de braço. Eutanasia.	1	2014-04-25	N	N	Rua Comendador Macedo, 88	Curitiba	-25.4312	-49.2634
317	2014	283	Promops nasutus	M	Animal afogado na piscina.	1	2014-04-25	N	N	Rua Francisco Dallalibera, 1743	Curitiba	-25.3925	-49.3364
318	2014	284	Nyctinomops	M	Animal encontrado morto.	1	2014-04-29	N	N	Avenida Nossa Senhora da Luz, 250	Curitiba	-25.4065	-49.2433
322	2014	300	Nyctinomops	M	Animal intacto mas não voou.	1	2014-04-30	N	N	Avenida Joao Gualberto, 1259	Curitiba	-25.4165	-49.262
323	2014	301	Molossus	f	Animal encontrado morto. Autolisado	1	2014-05-02	N	N	Rua Maria Guebur, 191	Curitiba	-25.4283	-49.3416
328	2014	302	MOlossus	F	Animal intacto mas de outro municipio, molossideo gig.	1	2014-05-05	N	N	BR 277, Km 166	Curitiba	-25.4438	-49.2441
329	2014	315	Nyctinomops	M	Animal intacto mas houve contato.	1	2014-05-05	S	N	Rua Brigadeiro Franco,1630	Curitiba	-25.4359	-49.2809
330	2014	316	Nyctinomops	F	Animal intacto mas houve contato.	1	2014-05-06	S	N	Rua Antonio Gongola, 139	Curitiba	-25.3861	-49.2368
331	2014	317	Molossus	?	Animal autolisado	1	2014-05-07	N	N	Rua Sebastiao Marcos Luiz, 1223	Curitiba	-25.4617	-49.2044
334	2014	331	Myotis	M	Encontrado morto	1	2014-05-08	N	N	rua Joao Miqueletto	Curitiba	-25.5506	-49.2362
335	2014	345	Nyctinomops	?	Encontrado morto	1	2014-05-13	S	N	Rua Elvis Presley, 171	Curitiba	-25.387	-49.3297
339	2014	366	Nyctinomops	F		1	2014-05-17		N	Rua Nicolau Maeder, 191	Curitiba	-25.4182	-49.2623
338	2014	365	Nyctinomops	M	Animal eutanasiado pois houve contato.	1	2014-05-18	S	N	Rua Guacui,5711	Curitiba	-25.5526	-49.2509
340	2014	378	Nyctinomops	F	Animal morto pelo paciente do HC.	1	2014-05-22	?	N	Rua General Carneiro - HC	Curitiba	-25.4247	-49.2623
342	2014	395	Molossus	F	Animal morto a vassouradas.	1	2014-05-27	N	N	Rua Lauro Grein, 693	Curitiba	-25.4818	-49.352
343	2014	451	Promops nasutus	M	Animal com fratura de braço. Eutanasia.	1	2014-05-29	N	N	Rua Desembaragdor Ermelino de Leao, 433	Curitiba	-25.4287	-49.2763
344	2014	464	Promops nasutus	F	Animal c ferimento braço. Morto.	1	2014-06-08	N	N	Rua Hermogenes de Oliveira, 274	Curitiba	-25.4708	-49.2429
345	2014	465	Nyctinomops	F	Animal C/ hematomas em ambos os braços	1	2014-06-08	N	N	Rua Brigadeiro Franco,1491	Curitiba	-25.4348	-49.2816
346	2014	498	Promops nasutus	F	Animal intacto mas não voou; eutanasia	1	2014-06-12	N	N	Rua Julia da Costa, 181	Curitiba	-25.4277	-49.2795
347	2014	499	Myotis	M	Animal com furo me plagiopatagio esquerdo. Morto.	1	2014-06-16	S	N	Rua Acelino Grande, 74	Curitiba	-25.4011	-49.3466
349	2014	523	Artibeus lituratus	F	Animal encontrado morto mastigado.	1	2014-06-20	N	N	Rua raimundo da Motta Azevedo Correia, 280	Curitiba	-25.3968	-49.2614
350	2014	524	Histiotus velatus	M	Animal c fratura de braço direito e rasco em plagiop. E. Eut.	1	2014-06-22	N	N	Rua Sebastiao Santos, 322	Curitiba	-25.3942	-49.3262
351	2014	600	Nyctinomops	m	Animal apático, desidratado. Eutanasiado	1	2014-07-14	N	N	Rua Lamenha LIns, 71	Curitiba	-25.4524	-49.2696
352	2014	631	Myotis	M	Animal com fratura exposta de braço. Morto.	1	2014-07-21	N	N	Rua Joao Miqueletto, 1000	Curitiba	-25.5512	-49.2353
353	2014	661	Promops nasutus	M	Com frtura de dedo e braço direito	1	2014-07-23	N	N	Rua Expedicionario Francisco pereira dos Santos, 510	Curitiba	-25.532	-49.2508
354	2014	676	Nyctinomops	M	Com fratura de braço	1	2014-07-28	N	N	Rua General Mario Tourinho, 1684	Curitiba	-25.4378	-49.3077
355	2014	757	Molossus	M	Com ferimento nas costas. Eutanasiado	1	2014-08-07	N	N	Rua Marcos Andreatta, 124	Curitiba	-25.4339	-49.331
357	2014	769	Nyctinomops	M	Morto pelo solicitante.	1	2014-08-14	?	N	Rua Padre Agostinho, 2275	Curitiba	-25.4285	-49.2917
358	2014	791	Promops nasutus	F	Morto pelo solicitante.	1	2014-08-18	N	N	Rua presidente Padua Fleury, 1240	Curitiba	-25.4787	-49.2553
360	2014	792	Nyctinomops	M	Encontrado morto	1	2014-08-18	N	N	Alameda Julia da Costa, 362	Curitiba	-25.4282	-49.281
364	2014	850	Nyctinomops	M	Cao da casa capturou e feriu o morcego q morreu.	1	2014-08-27	S	N	Rua Guglielmo Marconi, 966	Curitiba	-25.4186	-49.2014
363	2014	849	Nyctinomops	M	Morto pelo solicitante.	1	2014-08-27	N	N	Rua Chichorro Junior, 220	Curitiba	-25.4068	-49.254
365	2014	876	Glossophaga	M	Desidratado, morreu 2 dias depois.	1	2014-08-29	N	N	Rua Darci Vargas, 1660	Curitiba	-25.4786	-49.3474
369	2014	929	Artibeus lituratus	M	Com ferimentos diversos.Encontrado morto.	1	2014-09-18	N	N	Travessa Amando Mann, 256	Curitiba	-25.4242	-49.2912
370	2014	961	Myotis	F	Com ferimentos diversos.Eutanasiada..	1	2014-09-21	N	N	Rua Joao Mequetti, 234	Curitiba	-25.3767	-49.2378
371	2014	975	Nyctinomops	M	Com fratura de braço. Euanasiado.	1	2014-09-25	N	N	Avenida Republica argentina , 919	Curitiba	-25.4547	-49.288
373	2014	1001	Molosideo	?	Morto. Autolisado	1	2014-10-01	N	N	Rua Guacui,5711	Curitiba	-25.5526	-49.2509
372	2014	989	Molossus	M	C ratura de braço D e miíase. Morreu	1	2014-10-01	N	N	Rua Daisy Luci Berno, 2580	Curitiba	-25.4742	-49.2781
377	2014	1024	Nyctinomops	M	Com laceração plagiopatagio E e queixo ralado. Eutanas.	1	2014-10-06	N	P	Avenida Senador Salgado filho, 6133	Curitiba	-25.4952	-49.2181
376	2014	1002	Lasiurus cinereus	F	Com fraturas diversas. Eutanasiado.	1	2014-10-08	N	N	Rua Luiz Leao, 650	Curitiba	-25.4272	-49.2643
378	2014	1046	Nyctinomops	M	Com ferimento em braço D. Eutanasiado	1	2014-10-10	N	N	Rua Rockefeller, 1118	Curitiba	-25.4418	-49.2638
379	2014	1062	Molossus	M	Morto pelo cão.	1	2014-10-13	N	N	Rua Laudelino Ferreira Lopes, 2416	Curitiba	-25.5135	-49.3045
382	2014	1077	Molossus	?	Estava dentro do sapato. Eutanasiado	1	2014-10-13	S	N	Rua Paulo de Deus Bessa, 398	Curitiba	-25.4255	-49.3427
381	2014	1078	Nyctinomops	M	Solto mas morreu.	1	2014-10-16	N	N	Avenida Sete de Setembro, 5415	Curitiba	-25.4465	-49.2897
386	2014	1079	Molossus	F	intacto mas c contato c solicitante.	1	2014-10-18	S	N	Rua Darci Vargas, 2331	Curitiba	-25.4841	-49.3452
387	2014	1080	molossus	F	intacto mas c contato c solicitante.	1	2014-10-18	S	N	Rua Darci Vargas, 2331	Curitiba	-25.4841	-49.3452
388	2014	1081	Molossus	F	intacto mas c contato c solicitante.	1	2014-10-18	S	N	Rua Darci Vargas, 2331	Curitiba	-25.4841	-49.3452
389	2014	1082	MOlossus	F	intacto mas c contato c solicitante.	1	2014-10-18	S	N	Rua Darci Vargas, 2331	Curitiba	-25.4841	-49.3452
390	2014	1104	Nyctinomops	M	Com feriento em plagiopatagio	1	2014-10-23	N	N	Avenida Agua Verde, 1800	Curitiba	-25.4537	-49.2892
394	2014	1150	Artibeus lituratus	F	presa em arame farpado. Eutanasiada.	1	2014-11-08	N	N	Rua Sargento Erwin, 2054	Curitiba	-25.4029	-49.2252
396	2014	1151	Molossus	M	Morto.Mastigado?	1	2014-11-10	N	N	Rua Guilherme Laugner, 45	Curitiba	-25.5397	-49.2995
398	2014	1183	Molossus	M	Eutanasiado pois estava estranho.	1	2014-11-21	N	N	Avenida Joao Gualberto,	Curitiba	-25.4177	-49.2629
400	2014	1184	Molossus	M	Ferido. Eutanasiado	1	2014-11-24	N	N	Travessa Sao Benedito, 10	Curitiba	-25.4061	-49.2604
399	2014	1185	Molossus	F	Morta pelo solicitante.1	1	2014-11-24	N	N	Rua Agostinho Zaninelli, 1135	Curitiba	-25.3766	-49.2495
402	2014	1220	Lasiurus cinereus	M	Ferido em braço D. Eutanasiado	1	2014-11-28	N	N	Rua Pedro Gusso, 1178	Curitiba	-25.5029	-49.3141
403	2014	1221	Myotis/Eptesicus	F	Eutanasiada por não voar.	1	2014-12-01	N	N	Rua Bortolo Pellanda, 75	Curitiba	-25.5597	-49.2821
407	2014	1229	Nyctinomops	F	Intacta.Solta.	1	2014-12-08	N	N	Rua Saldanha Marinho, 982	Curitiba	-25.432	-49.2811
406	2014	1228	Molossus	F	Autolisado.	1	2014-12-08	N	N	Rua Inacio Wichnewski, 1249	Curitiba	-25.4227	-49.3655
405	2014	1227	Histiotus velatus	M	Morto pelo cão?	1	2014-12-08	N	N	Rua Jose Wosch Sobrinho, 178	Curitiba	-25.3862	-49.2207
409	2014	1238	Molossus	M	Morto.	1	2014-12-12	S	N	Rua Leonor Cardoso, 59	Curitiba	-25.475	-49.333
412	2014	1239	Myotis/Eptesicus	?	Morto pelo solicitante.	1	2014-12-18	N	N	Rua Carlos Benato, 945	Curitiba	-25.4029	-49.3492
414	2014	1241	Molossus	F	Eutanasiado pois tocaram no animal	1	2014-12-19	S	N	Rua Campo Mourao, 101	Curitiba	-25.533	-49.2418
413	2014	1240	Promops nasutus	?	Morto pelo solicitante.	1	2014-12-19	N	N	Rua Engenheiro Costa Barros, 1954	Curitiba	-25.4632	-49.211
416	2014	1243	MOlossus	F	Eutanasiado pois estava ferido	1	2014-12-21	N	N	Rua Gastao Luiz Cruls, 2912	Curitiba	-25.417	-49.1977
415	2014	1242	Lasiurus cinereus	?	Eutanasiada pois tinha fratura de braço	1	2014-12-21	N	N	Rua Nilo Pecanha,1711	Curitiba	-25.407	-49.2761
421	2014	1245	Molossus	M	Eutanasiado pois estava dentro do tenid q foi calçado	1	2014-12-22	S	N	Rua Ezio Zanello, 319	Curitiba	-25.5305	-49.2432
417	2014	1244	Promops nasutus	?	Autolisado.	1	2014-12-22	S	N	Rua Samuel Cesar, 1390	Curitiba	-25.4597	-49.2746
429	2015	2	Molossus	F	Eutanasiado por possivel contato com cão da casa.	1	2015-01-02	N	N	Rua Rovigo, 200	Curitiba	-25.4104	-49.3127
431	2015	3	Molossus	M	Morreu após 2 dias na caixa de soltura	1	2015-01-05	N	N	Rua Joao Jose Zattar, 143	Curitiba	-25.4657	-49.2277
435	2015	12	Molossus	M	Removido já morto. Pessoa tocou	1	2015-01-09	S	N	Avenida Visconde de Guarapuava, 1800	Curitiba	-25.433	-49.2595
434	2015	11	Molossus	F	Eutanasiado por possivel contato com pessoa ( cobertas)	1	2015-01-09	N/I	N	Rua Joaquim Chagas Lima, 55	Curitiba	-25.4085	-49.3504
438	2015	13	Molossus	F	Eutanasiado por possível contato com pessoa( cobertas)	1	2015-01-14	N/I	N	Rua Emiliano Perneta, 195	Curitiba	-25.4342	-49.2742
439	2015	22	Nyctinomops	F	Morto pelo cidadão.	1	2015-01-16	N	N	Avenida Mariano Torres, 275	Curitiba	-25.4289	-49.2631
440	2015	23	Molossus	F	Morreu após ter batido no vidro.	1	2015-01-17	N	N	Rua jornalista Caio Machado, 1069	Curitiba	-25.4559	-49.3103
441	2015	24	Promops nasutus	M	Encontrado morto.	1	2015-01-18	S	N	Rua Joao Antonio Xavier, 201	Curitiba	-25.4563	-49.2797
442	2015	25	Molossus	M	Encontrado morto.	1	2015-01-19	N	N	Rua do Amapa, 603	Curitiba	-25.4119	-49.289
565	2015	702	Nyctinomops	N/I	Eutanasiado pois passou a noite no quarto com pessoas	1	2015-01-24	N/I	N	Rua Presidente Carlos Cavlcanti, 480	Curitiba	-25.4261	-49.27
443	2015	66	Nyctinomops	M	Encontrado morto.	1	2015-02-04	N	N	Rua Joao Bettega, 101	Curitiba	-25.4747	-49.2951
444	2015	80	Nyctinomops	M	Eutanasiado por possível contato com pessoa	1	2015-02-09	N/I	N	Praca General Osorio, 431	Curitiba	-25.4325	-49.2763
445	2015	81	Promops nasutus		Eutanasiado por contato com pessoa	1	2015-02-10	S	P	Rua Professor alvaro Jorge, 200	Curitiba	-25.4585	-49.2904
446	2015	92	Promops nasutus	M	Eutanasiado por contato com cão	1	2015-02-11	N	N	Rua Leonardo Krasinski, 610	Curitiba	-25.387	-49.2515
448	2015	101	Molossus	M	Eutanasiado por contato com pessoa	1	2015-02-19	S	N	Rua Doutor Danilo Gomes, 2512	Curitiba	-25.513	-49.2493
447	2015	100	Nyctinomops	M	Eutanasiado por possível contato com cão	1	2015-02-19	N	N	Rua Nilo Cairo, 36	Curitiba	-25.433	-49.2643
449	2015	102	Molossus	F	Eutanasiado por possível contato com cães	1	2015-02-21	N	N	Rua Alfredo Pires Furiatti, 160	Curitiba	-25.4917	-49.2705
450	2015	112	Nyctinomops	M	Eutanasiado por possível contato com gato	1	2015-02-24	N	N	Rua Doutor Manoel Linhares de Lacerda, 84	Curitiba	-25.4991	-49.2913
452	2015	125	Eptesicus	M	Eutanasiado por estar ferido.	1	2015-02-26	N	N	Rua Ignacio Gbur, 125	Curitiba	-25.3971	-49.2891
453	2015	146	Vespertilionidae?	?	Encontrado morto. Gato da casa matou	1	2015-03-04	N	N	Rua Cruzeiro do Oeste, 81	Curitiba	-25.4552	-49.3766
454	2015	147	Nyctinomops	F	Eutanasiado .	1	2015-03-05	N	N	Avenida agua Verde, 1529	Curitiba	-25.4539	-49.2863
457	2015	175	Nyctinomops	F	Eutanasiada pois houve contato com pessoa	1	2015-03-16	S	N	Avenida Presidente Affonso Camargo, 2625	Curitiba	-25.4412	-49.2358
458	2015	185	Molossus	F	Morto pelo solicitante	1	2015-03-18	N	N	Rua Albano Reis, 833	Curitiba	-25.4047	-49.274
459	2015	198	Nyctinomops	F	Eutanasiado pois estava no quarto c pessoa	1	2015-03-19	N/I	N	Rua Engenheiro Niepce da Silva, 144	Curitiba	-25.4708	-49.2899
460	2015	197	Eptesicus	M	Eutanasiado pois estava ferido. Gato pegou.	1	2015-03-19	N	N	Rua Serapiao da Cruz, 06	Curitiba	-25.3567	-49.2463
462	2015	200	Eptesicus	M	Morto pelo gato.	1	2015-03-20	N	N	Rua Padre Jose Kentenich, 665	Curitiba	-25.4535	-49.3377
463	2015	201	Eptesicus	F	Morto pelo gato.	1	2015-03-20	N	N	Rua Padre Jose Kentenich, 665	Curitiba	-25.4535	-49.3377
464	2015	202	Eptresicus	?	Morto pelo gato.Mastigado n deu p ver o sexo.	1	2015-03-20	N	N	Rua Padre Jose Kentenich, 665	Curitiba	-25.4535	-49.3377
461	2015	199	Promops nasutus	F	Eutanasiado pois foi tocado.	1	2015-03-23	S	N	Rua Isidoro Sedelinsk, 634	Curitiba	-25.4915	-49.2858
465	2015	203	Promops nasutus	M	suspeita de ter havido contato com pessoa	1	2015-03-23	N/I	N	Rua Altair Probst, 390	Curitiba	-25.4157	-49.3374
466	2015	204	Nyctinomops	M	suspeita de ter havido contato com pessoa	1	2015-03-24	N/I	N	Rua Desembargador Westphalen, 289	Curitiba	-25.4462	-49.2667
469	2015	219	Nyctinomops	M	Animal capturado pelo gato. Eutanasiado	1	2015-03-29	N	N	Alameda Dom Pedro II, 367	Curitiba	-25.4388	-49.2845
474	2015	237	Molossus	F	Eutanasiada por possivel contato com pessoa	1	2015-04-01	N/I	N	Rua Capitao Leonidas Marques, 2147	Curitiba	-25.482	-49.214
476	2015	238	Nyctinomops	F	Encontrado morto.Gato pegou.	1	2015-04-03	N	N	Rua da Gloria , 325	Curitiba	-25.42	-49.2675
480	2015	257	Nyctinomops	F	Removido vivo mas morreu no dia seguinte.	1	2015-04-08	N	N	Rua Candido de Leao, 45	Curitiba	-25.431	-49.2726
482	2015	273	Myotis/Eptesicus	F	Eutanasiado pois houve possivel contato c pessoas	1	2015-04-15	N/I	N	Rua Joanna Zazicki Kurek, 299	Curitiba	-25.429	-49.2671
483	2015	280	Nyctinomops	M	Chegou vivo mas morreu na caixa de soltura	1	2015-04-16	N	N	Avenida Sete de Setembro, 2775	Curitiba	-25.4382	-49.2665
485	2015	281	Promops nasutus	M	Eutanasiado por possivel contato com pessoa	1	2015-04-20	N/I	N	Rua Amadeu do Amaral, 946	Curitiba	-25.4676	-49.3098
491	2015	306	Sturnira lilium	M	Animal morto pelo gato	1	2015-05-05	N	N	Rua Nicolau Salomao, 624	Curitiba	-25.3845	-49.2247
490	2015	296	Molossus	M	Encontrado morto. Sem ficha de visita.	1	2015-05-06	N	N	Rua Joao Miqueletto, 1000	Curitiba	-25.5512	-49.2353
492	2015	311	Eptesicus	M	Animal capturado pelo gato. Eutanasiado	1	2015-05-09	N	N	Rua Miguel Piekarski, 565	Curitiba	-25.3899	-49.251
493	2015	319	Artibeus lituratus	F	Animal encontrado morto.	1	2015-05-19	N	N	Rua Silvio heimbecker, 662	Curitiba	-25.5348	-49.2476
494	2015	332	Molossus	F	Animal intacto. Eutanasiado - quarto com pessoa	1	2015-05-22	N/I	N	Rua Inacio Lustosa, 161	Curitiba	-25.4229	-49.2795
496	2015	354	Promops nasutus	F	Animal autolisado	1	2015-05-27	N	N	Rua Vicente Geronasso, 1257	Curitiba	-25.3842	-49.2535
498	2015	355	Artibeus lituratus	M	Eutanasiado por ferimentos multiplos	1	2015-06-04	N	N	Avenida Manoel Ribas, 2396	Curitiba	-25.4154	-49.2986
499	2015	393	Lasiurus ega	F	Eutanasiado. Fratura de braço D .	1	2015-06-16	N	N	Rua 24 de Maio, 1165	Curitiba	-25.4468	-49.2696
500	2015	394	Sturnira lilium	F	Encontrado vivo mas morreu.	1	2015-06-16	N	N	Rua Professor Benedito Conceicao, 407	Curitiba	-25.436	-49.2197
502	2015	411	Artibeus lituratus	F	Eutanasiada pois estava doente.	1	2015-06-26	N	N	Rua Joao Miqueletto, 1000	Curitiba	-25.5512	-49.2353
505	2015	428	Promops nasutus	M	Eutanasiado. Ferido . Tocado por pessoa.	1	2015-07-02	S	N	Rua Antenor Pereira, 167	Curitiba	-25.3903	-49.3011
504	2015	427	Nyctinomops	M	Morto pelo gato da casa	1	2015-07-02	N	N	Rua Vicente Geronasso, 1257	Curitiba	-25.3842	-49.2535
506	2015	448	Artibeus lituratus	M	Encontrado morto.	1	2015-07-16	N	N	Rua Leao Nicholas, 791	Curitiba	-25.429	-49.2671
507	2015	449	Molossus	M	Eutanasiado por possivel contato com cão da casa	1	2015-07-21	N	N	Rua Major Pery Leite Ferreira, 743	Curitiba	-25.439	-49.3138
508	2015	468	Promops nasutus	F	Solta. Morreu na caixa.	1	2015-07-22	N	N	Rua Joao Sguario, 232	Curitiba	-25.5106	-49.3214
509	2015	515	Nyctinomops	F	Morto pelo gato da casa	1	2015-08-10	N	N	Rua Almirante Barroso, 257	Curitiba	-25.4258	-49.2752
510	2015	516	Sturnira lilium	F	Eutanasiada com fratura braço E , contato c pessoas	1	2015-08-11	S	N	Rua Urai, 216	Curitiba	-25.5427	-49.2805
511	2015	523	Artibeus lituratus	F	Eutanasiado por ferimentos multiplos	1	2015-08-12	N	N	Rua Capitao Guilherme Bianchi, 925	Curitiba	-25.4543	-49.2116
513	2015	525	Nyctinomops	M	Eutanasiado por caquexia	1	2015-08-24	N	N	Rua Francisco Derosso, 6530	Curitiba	-25.4967	-49.2693
514	2015	541	Nyctinomops	M	Morto pela cidadã, esmagado	1	2015-08-27	N	N	Rua Jose Alencar Guimaraes, 1085	Curitiba	-25.4583	-49.3143
516	2015	543	Nyctinomops	M	Hemtoma em braço E. Eutanasiado.	1	2015-08-27	N	N	Rua Bruno Filgueira, 2001	Curitiba	-25.4292	-49.298
515	2015	542	Promops nasutus	F	Morto pelo cão da casa	1	2015-08-28	N	N	Rua Carlos de Laet, 4361	Curitiba	-25.4999	-49.2343
518	2015	544	Eptesicus	F	Eutanasiado pois teve contato com pessoa	1	2015-08-31	S	N	Rua Jose Domakoski, 210	Curitiba	-25.4387	-49.3017
519	2015	558	Nyctinomops	F	Caquexia. Morreu após recolhimento	1	2015-09-04	N	N	Rua Acyr Guimaraes, 57	Curitiba	-25.4467	-49.2884
523	2015	567	Molossus	M	No quarto com crianças. Eutanasiado.	1	2015-09-17	N/I	N	Rua Sao Simao, 76	Curitiba	-25.4454	-49.2318
524	2015	568	Molossus	M	Morto. Capturado pelo gato da casa.	1	2015-09-20	N	N	Rua Bernardo Morosin, 460	Curitiba	-25.4324	-49.33
527	2015	601	Molossus	F	Eutanasiado por contato com pessoa	1	2015-09-25	S	N	Rua Professora Maria de Assumpcao, 2590	Curitiba	-25.4842	-49.25
529	2015	609	Molossus	M	Eutanasiado por possivel contato com cães	1	2015-10-02	N	N	Rua Professora Sonia Maria Coimbra Kenski, 60	Curitiba	-25.4755	-49.1987
531	2015	611	Molossus	M	Eutanasiado pois estava no quarto de criança	1	2015-10-04	N/I	N	Rua Oscar Wilde, 88	Curitiba	-25.4802	-49.2747
530	2015	610	Nyctinomops	M	Morreu por lesões diversas	1	2015-10-04	N	N	Rua Professor Brasiio Ovidio da Costa, 668	Curitiba	-25.4618	-49.2973
533	2015	612	Nyctinomops	M	Morto pelo solicitante	1	2015-10-05	S	N	Avenida Candido Hartmann, 108	Curitiba	-25.4202	-49.3241
534	2015	613	Nyctinomops	F	Morto.	1	2015-10-06	N	N	Rua Desembargador Otavio do Amaral, 738	Curitiba	-25.4302	-49.2945
535	2015	614	Nyctinomops	M	Morto.	1	2015-10-07	N	N	Rua Joao Alencar Guimaraes, 2580	Curitiba	-25.4624	-49.3288
538	2015	620	Molossus	F	Prenhe. Eutanasiada.	1	2015-10-10	?	N	Rua Capitao Tenene Maris de Barros, 243	Curitiba	-25.47	-49.299
539	2015	621	Molossus	M	Eutanasiado. Ferido, desidratado, escoriado.	1	2015-10-10	N	N	Sua Sao Simao, 76	Curitiba	-25.445	-49.2313
542	2015	630	Molossus	M	Eutanasiado por contato com pessoas.	1	2015-10-17	S	N	Rua Professor Jose Mauricio Higgins, 1919	Curitiba	-25.4976	-49.2505
544	2015	648	Molossus	F	Encontrado morto.	1	2015-10-22	N	N	Rua Eugênio Jose de Souza, 1857	Curitiba	-25.4643	-49.2804
545	2015	649	Molossus	F	Parasitado. Eutanasiado.	1	2015-10-27	N	N	Rua Padre Paulo Warkocz,670	Curitiba	-25.4385	-49.3551
546	2015	650	Nyctinomops	M	Eutanasiado por posível contato c pessoas.	1	2015-10-28	N/I	N	Rua Carlos Klemtz, 1410	Curitiba	-25.4753	-49.3185
551	2015	667	Nyctinomops	M	Eutanasiado. Fraco, letárgico, desidratado.	1	2015-11-07	N	N	Rua Coronel Joaquim Ignacio Taborda Ribas, 701	Curitiba	-25.4367	-49.2999
550	2015	666	Nyctinomops	M	Desnutrido.desidratado.Eutanasiado.	1	2015-11-07	N	N	Rua Luiz Cavichiolo Primeiro, 156	Curitiba	-25.3664	-49.2749
552	2015	668	Nyctinomps	M	Fratura. Eutanasiado	1	2015-11-08	N	N	Avenida Silva Jardim, 1664	Curitiba	-25.443	-49.2766
553	2015	670	Promops nasutus	M	Fratura. Eutanasiado	1	2015-11-10	N	N	Rua Ferrara, 240	Curitiba	-25.3966	-49.3122
554	2015	671	Molossus	F	Gestando. Contato com pessoas.Eutanasiada.	1	2015-11-12	S	N	Rua Doutor Danilo Gomes, 2266	Curitiba	-25.513	-49.2493
555	2015	672	Molossus	M	Morto pelo cão.	1	2015-11-13	N	N	Rua Eugênio Mocelin, 213	Curitiba	-25.3852	-49.2589
560	2015	675	Molossus	M	Morto pelo solicitante . Parasitado.	1	2015-11-14	N	N	Rua Padre Dehon, 3510	Curitiba	-25.4916	-49.252
556	2015	673	Molossus	M	Morto pela cidadã, escaldado.	1	2015-11-14	N	N	Rua Mucuri, 1466	Curitiba	-25.3958	-49.1992
559	2015	674	Promops nasutus	F	Ficha não encontrada.	1	2015-11-17		N	Rua Doutor Julio Cesar Ribeiro de Souza, 1175	Curitiba	-25.4817	-49.252
561	2015	700	Molossus		Morto.Desidratado, desnutrido.	1	2015-11-19	N	N	Rua Carlos Parise, 382	Curitiba	-25.3791	-49.3315
566	2015	709	Lasiurus cinereus	F	Morreu após 7 dias.	1	2015-11-20	N	N	Rua Alcebiades Plaisant, 71	Curitiba	-25.4537	-49.2793
564	2015	701	Myotis	F	Eutanasiado pois foi capturado pelo gato.	1	2015-11-24	N	N	Rua Pedro de Araujo Franco, 23	Curitiba	-25.4376	-49.2547
568	2015	711	Lasiurus cinereus	M	Trazido morto pelo gato da casa.	1	2015-11-26	N	N	Rua Francisco Lourenco Jonscher, 1260	Curitiba	-25.519	-49.2344
569	2015	712	Lasiurus cinereus	F	Fratura. Eutanasiado	1	2015-11-26	N	N	Rua Professora Maria de Assumpcao, 1574	Curitiba	-25.4842	-49.25
567	2015	710	Molossus	M	Trazido morto pelo cão da casa.	1	2015-11-26	N	N	Rua Luigi Romano, 104	Curitiba	-25.4634	-49.223
570	2015	713	Molossus	M	Eutanasiado por possível contato com o cão da casa.	1	2015-11-29	N	N	Rua Abrahao Kalil Fadel, 223	Curitiba	-25.4469	-49.3125
571	2015	714	Myotis	F	Trazido morto pelo gato da casa.	1	2015-11-30	N	N	Rua Jose Mehry, 1532	Curitiba	-25.389	-49.2392
572	2015	717	Molossus	M	Morto. Autolisado.	1	2015-12-01	N	N	Avenida da Integracao, 1882	Curitiba	-25.4055	-49.2042
575	2015	718	Molossus	F	Com ectoparasitas; sarna. Eutanasiado.	1	2015-12-09	N	N	Rua Joao Miqueletto, 1000	Curitiba	-25.5512	-49.2353
578	2015	721	Molossus	F	Com ectoparasitas; sarna. Eutanasiado.	1	2015-12-09	N	N	Rua Mexico, 1330	Curitiba	-25.4127	-49.2344
580	2015	736	Lasiurus cinereus	F	Desnutrido.desidratado.Eutanasiado.	1	2015-12-09	N	N	Rua Sao Carlos, 367	Curitiba	-25.3791	-49.3319
579	2015	722	Myotis	F	Desnutrido.desidratado.Eutanasiado.	1	2015-12-10	N	N	Rua Joao Maria lendro, 310	Curitiba	-25.4927	-49.219
582	2015	737	Myotis	F	Morto.	1	2015-12-11	N	N	Rua Jose Naves da Cunha , 514	Curitiba	-25.449	-49.3095
583	2015	738	Molossus	F	Morto.	1	2015-12-14	N	N	Rua Major Carlos Francisco Berleze, 151	Curitiba	-25.5242	-49.2716
585	2015	739	Lasiurus cinereus	M	Possível contato com cães. Eutanasiado.	1	2015-12-15	N	N	Rua Professor Jose Mauricio Higgins, 2549	Curitiba	-25.4976	-49.2505
589	2015	748	Histiotus velatus	M	Solto mas morreu.	1	2015-12-16	N	N	Rua Delegado Bruno de Almeida, 7881	Curitiba	-25.6184	-49.3463
587	2015	741	Promops nasutus	?	Morto.	1	2015-12-16	N	N	Rua Major Carlos Francisco Berleze, 151	Curitiba	-25.5242	-49.2716
588	2015	742	Promops nasutus	?	Morto.Autolisado.	1	2015-12-16	N	N	Rua Major Carlos Francisco Berleze, 151	Curitiba	-25.5242	-49.2716
586	2015	740	?	F	Removido ferido. Morreu.	1	2015-12-16	N	N	Rua Colombia, 419	Curitiba	-25.3095	-49.2838
590	2015	749	Lasiurus cinereus	?	Morto.	1	2015-12-18	N	N	Rua Princesa Izabel, 1941	Curitiba
592	2015	751	Promops nasutus	M	Morto.	1	2015-12-21	N	N	Rua Joao Koleski, 311	Curitiba	-25.4393	-49.3513
591	2015	750	Vespertilionidae	M	Morto.	1	2015-12-21	N	N	Rua Valentin Guedes, 247	Curitiba	-25.4172	-49.33
593	2015	752	Molossus	F	Intoxicada com querosene, morreu.	1	2015-12-22	N	N	Rua Profeta Daniel, 208	Curitiba	-25.5519	-49.2862
597	2015	754	Molossus	M	Capturado pelo gato da casa.. Eutanasiado	1	2015-12-24	N	N	Rua Joao Meneghetti, 456	Curitiba	-25.4918	-49.3285
599	2015	756	Lasiurus cinereus	F	Eutanasiado.	1	2015-12-24	N	N	Rua Joao de Mio, 38	Curitiba	-25.4775	-49.3048
596	2015	753	Molossus	M	Contato c pessoa. Eutanasiado.	1	2015-12-24	S	N	Rua Dionira Moletta Klemtz, 201	Curitiba	-25.4698	-49.3218
600	2015	757	Histiotus velatus	F	Morto	1	2015-12-24	N	N	Rua Ilha de Granada, 36	Curitiba	-25.4118	-49.2364
598	2015	755	Lasiurus cinereus	M	Ferido, fraturas e lesões. Eutanasiado.	1	2015-12-24	S	N	Rua Professor Francisco Zardo, 40	Curitiba	-25.4033	-49.3354
603	2015	758	Eptesicus	F	Capturado pelo gato da casa.. Eutanasiado	1	2015-12-28	N	N	Rua Colombia, 419	Curitiba	-25.3095	-49.2838
605	2015	760	Molossus	M	Possível contato com pessoa. Eutanasiado.	1	2015-12-29	N/I	N	Rua Humberto Giraldi, 31	Curitiba	-25.4487	-49.2073
604	2015	759	Nyctinomops	M	Possível contato com pessoa. Eutanasiado.	1	2015-12-29	N/I	N	Avenida Parana, 1634	Curitiba	-25.3993	-49.2454
606	2015	761	Molossus	M	Morto.	1	2015-12-30	N	N	Rua Manoel Carvalho dos Anjos, 156	Curitiba	-25.5377	-49.2371
607	2015	762	Molossus	M	Morto.Autolisado.	1	2015-12-31	N	N	Rua Antonio Borges, 82	Curitiba	-25.5079	-49.3229
245	2013	921	Nyctinomops sp	F	Enviado para exame. Muito fraco p voaRua Ninguem tocou	1	09/09/013	N	N	Avenida Republica Argentina, 3109	Curitiba	-25.4735	-49.2939
520	2015	565	Nyctinomops	M	Removido vivo mas foi tocado por pessoa . Eutanasiado	1	11/19/2015	S	N	Rua Jaci Loureiro de Campos	Curitiba	-25.4158	-49.2702
512	2015	524	Nyctinomops	M	Morto pelo gato	1	15-08/2015'	N	N	Rua Desembargador Motta, 3097	Curitiba	-25.4381	-49.28
521	2015	566	Nyctinomops	M	Capturado pelo gato da casa.. Eutanasiado	1	17/19/2015	N	N	Rua Doutor Manoel Linhares de Lacerda, 84	Curitiba	-25.4991	-49.2913
528	2015	587	Nyctinomops	F	Entrou voando no andar superior da loja.	1	24/09/215	S	P	Rua Marechal Deodoro, 427	Curitiba	-25.4282	-49.2436
112	2011	172	Nyctinomops sp	F	Não houve contato. Animal encontrado morto.	1	31/11/2011	N	N	Rua Joao Bettega, 101	Curitiba	-25.4747	-49.2951
						387

## Sheet: 2010
ID	Ano	Nº Livro	Espécie/Família	Sexo	OBS	Qde	Data	Contato	Resultado	Endereco	município	latitude	longitude
35	2010	147			Encontrado morto no chão.	1	2010-10-06		N	Rua Delegado Bruno de Almeida, 8031	Curitiba	-25.6225	-49.3487
27	2010	107	Tadarida brasiliensis		Animal em estado de decomposição.	1	2010-08-16		N	Rua Cyro Correia Pereira, 550	Curitiba	-25.5317	-49.3155
9	2010	14	Molossus molossus	M		1	2010-03-26	S	N	Rua Antonio Polito, 1145	Curitiba	-25.5238	-49.2335
37	2010	148	Molossus sp	M	Encontrado morto.	1	2010-10-07		N	Rua Laudelino Ferreira Lopes, 2416	Curitiba	-25.5135	-49.3045
15	2010	20	Tadarida brasiliensis	M	Animal morto afogado.	1	2010-04-27	N	N	Rua Joao Betega, 101	Curitiba	-25.4747	-49.2951
18	2010	22	Molossus sp		Animal em estado de decomposição, com larvas.	1	2010-04-29		N	Rua Joao Carlos de Souza Castro, 358	Curitiba	-25.4626	-49.2414
3	2010	9	Myotis sp	M		1	2010-01-27	N	N	Rua Marechal Floriano Peixoto, 2509	Curitiba	-25.4509	-49.2616
28	2010	109	Tadarida brasiliensis	M	Braço quebrado.	1	2010-08-16	N	N	Rua Rockfeller, 158	Curitiba	-25.4396	-49.2649
20	2010	23	Tadarida brasiliensis	F	Mortos pelo solicitante.	1	2010-05-06		N	Rua Visconde do Rio Branco, 1800	Curitiba	-25.4366	-49.2767
21	2010	24	Tadarida brasiliensis	M	Mortos pelo solicitante.	1	2010-05-06		N	Rua Visconde do Rio Branco, 1800	Curitiba	-25.4366	-49.2767
6	2010	12	Nyctinomops sp	F		1	2010-03-16	S	N	Rua Francisco Torres, 742	Curitiba	-25.4341	-49.26
45	2010	177				1	2010-12-07		N	Rua Capitao Souza Franco, 80	Curitiba	-25.4299	-49.2938
11	2010	16	Promops nasutus	F		1	2010-04-16	S	N	Rua Julia da Costa, 756	Curitiba	-25.4298	-49.2848
12	2010	18	Tadarida brasiliensis	M		1	2010-04-20	N	N	Rua Padre Anchieta, 1123	Curitiba	-25.4297	-49.2904
19	2010	21	Tadarida brasiliensis	F		1	2010-04-29	N	N	Rua Tibagi, 137	Curitiba	-25.4281	-49.2643
29	2010	108	Tadarida brasiliensis	M		1	2010-08-16	N	N	Travessa Joao Prosdocimo, 55	Curitiba	-25.4259	-49.2575
13	2010	19	Tadarida brasiliensis			1	2010-04-25	S	N	Rua Maua, 1251	Curitiba	-25.4157	-49.266
34	2010	137	Promops nasutus	M		1	2010-09-04		N	Rua Professor Masaharu Taniguchi, 323	Curitiba	-25.41	-49.214
25	2010	104	Nyctinomops sp	F	Parece ter batido contra a parede. Tíbia quebrada.	1	2010-08-06	N	N	Rua Belem, 250	Curitiba	-25.4067	-49.2541
7	2010	13	Molossus molossus	M		1	2010-03-18	N	N	Rua Joao Volpe, 1120	Curitiba	-25.403	-49.3535
22	2010	26	Myotis sp		Cão pegou morcego. Morcego morto.	1	2010-05-14		N	Rua Claudio Manoel da Costa, 126	Curitiba	-25.4022	-49.2766
31	2010	125	Sturnira sp	F	Encontrado morto, com cimento na asa e orelha.	1	2010-08-27	N	P	Rua Orestes Beltrami, 188	Curitiba	-25.3989	-49.2729
32	2010	136	Nyctinomops sp	M	Ferimento costal.	1	2010-09-02		N	Rua Joao Batista Casagrande, 721	Curitiba	-25.397	-49.3468
38	2010	157			Animais em estado avançado de decomposição	5	2010-10-21		N	Rua Nossa Senhora de Nazare, 1965	Curitiba	-25.3851	-49.2406
23	2010	50	Molossus sp	M	Morcego com ferimento.	1	2010-05-27		N	Rua Oswald de Andrade, 84	Curitiba	-25.3774	-49.2462
						29

## Sheet: 2011
ID	Ano	Nº Livro	Espécie/Família	Sexo	OBS	Qde	Data	Contato	Resultado	Endereco	município	latitude	longitude
61	2011	10	Molossus molossus	M	morcego coletado morto/ sacrificado?	1	2011-01-22	N	N	Rua Expedicionario Joao Protzek, 85	Curitiba	-25.5333	-49.2445
62	2011	11	Molossus molossus	F	morcego coletado morto/ sacrificado?	1	2011-01-22	N	N	Rua Expedicionario Joao Protzek, 85	Curitiba	-25.5333	-49.2445
63	2011	12	Molossus molossus	F	morcego coletado morto/ sacrificado?	1	2011-01-22	N	N	Rua Expedicionario Joao Protzek, 85	Curitiba	-25.5333	-49.2445
114	2011	174	Promops nasutus	F	Cão achou morcego no chão em frente à casa.	1	2011-12-05	S	N	Rua Isaias Regis de Miranda, 1673	Curitiba	-25.4871	-49.2499
80	2011	71	Glossophaga sp	F	Animal amancheceu morto.	1	2011-06-29	N	N	Rua Ulisses Aurelio Visinoni, 2599	Curitiba	-25.4869	-49.3551
56	2011	4	Molossidae	M	-	1	2011-01-08	-	N	Rua Omilio Monteiro Soares, 2009	Curitiba	-25.4859	-49.2694
112	2011	172	Nyctinomops sp	F	Não houve contato. Animal encontrado morto.	1	31/11/2011	N	N	Rua Joao Bettega, 101	Curitiba	-25.4747	-49.2951
71	2011	26	Molossidae	-	não hou ve contato	1	2011-03-28	N	N	Rua Luis Visinoni, 1218	Curitiba	-25.4688	-49.197
76	2011	44	Molossus molossus	M	Não houve contato - já veio morto	1	09-05-2011	N	N	Rua Antonio Moreira Lopes, 1613	Curitiba	-25.4682	-49.1919
60	2011	9	Molossus molossus	F	morcego coletado c/ hipotermia. Entrou em óbito.	1	2011-01-21	N	N	Rua Rutildo Pulido, 259	Curitiba	-25.4665	-49.1954
74	2011	37	Molossidae	M	Não houve contato	1	12-04-2011	N	N	Rua Jose Goncalves Junior, 140	Curitiba	-25.4654	-49.3285
105	2011	103	Histiotus sp	M	Houve contato (srª Orssina pegou com a mão).	1	2011-08-26	S	N	Rua Lamenha Lins, 2543	Curitiba	-25.4578	-49.2669
77	2011	45	Promops nasutus	F	Gato capturou o morcego.	1	2011-05-12	F	N	Rua Alferes Poli, 1789	Curitiba	-25.4518	-49.2663
54	2011	6	Molossus molossus	F	houve contato com cão	1	2011-11-07	S	N	Rua Gabriel Nunes Pires, 74	Curitiba	-25.4413	-49.3128
91	2011	73	Artibeus lituratus	M	Morcego coletado morto ( muro do jardim)	1	2011-07-15	N	N	Rua General Polli Coelho, 716	Curitiba	-25.4352	-49.2282
116	2011	178	Molossus molossus	F	Encontrado morto, área externa.	1	2011-12-13	N	N	Rua Professor Joao Falarz, 359	Curitiba	-25.4333	-49.3517
55	2011	5	Molossus molossus	M	sacrificado por suspeita de contato c/ pessoa	1	2011-01-08	S	N	Rua Barao do Rio Branco, 18	Curitiba	-25.4304	-49.2692
99	2011	98	Tadarida/ Nyctinomops?	-	Animal morto.	1	2011-08-13	N	N	Rua General Carneiro, 885	Curitiba	-25.4301	-49.2597
107	2011	116	Tadarida/ Nyctinomops?	M	Ninguém tocou. Animal com gel pelo corpo.	1	2011-09-02	N	N	Rua General Carneiro, 885	Curitiba	-25.4301	-49.2597
81	2011	75	Glossophaga sp	M	Morreu sufocado	1	2011-06-23	N	N	Avenida Conde Materazzo, 834	Curitiba	-25.429	-49.2671
82	2011	76	Glossophaga sp	M	Morreu sufocado	1	2011-06-23	N	N	Avenida Conde Materazzo, 834	Curitiba	-25.429	-49.2671
83	2011	77	Glossophaga sp	M	Morreu sufocado	1	2011-06-23	N	N	Avenida Conde Materazzo, 834	Curitiba	-25.429	-49.2671
84	2011	78	Glossophaga sp	M	Morreu sufocado	1	2011-06-23	N	N	Avenida Conde Materazzo, 834	Curitiba	-25.429	-49.2671
85	2011	79	Glossophaga sp	F	Morreu sufocado	1	2011-06-23	N	N	Avenida Conde Materazzo, 834	Curitiba	-25.429	-49.2671
51	2011	2	Promops nasutus	M	morcego coletado vivo porém ferido; sacrificado	1	2011-01-03	N	N	Rua Antonio Tosin, 123	Curitiba	-25.429	-49.2671
115	2011	175	Nyctinomops sp	M	Encontrado morto na calçada da rua.	1	2011-12-05	N	N	Rua Padre Vicente Dias, 27	Curitiba	-25.429	-49.2671
52	2011	3	Promops nasutus	F	sacrificado por suspeita de contato c/ pessoa	1	2011-01-03	suspeito	N	Avenida Vereador Toaldo Tulio, 4577	Curitiba	-25.4287	-49.3535
95	2011	90	Promops nasutus	M	Gato capturou o morcego.	1	2011-07-27	S	N	Rua Padre Anchieta, 198	Curitiba	-25.426	-49.2821
113	2011	173	Nyctinomops sp	M	Animal encontrado morto.	1	2011-12-02	N	P	Rua Luiz Leao, 650	Curitiba	-25.4257	-49.2658
109	2011	-	Artibeus lituratus	F	Não houve contato.	1	2011-09-27	N	N	Rua Jacarezinho, 734	Curitiba	-25.423	-49.2931
78	2011	69	Promops nasutus	F	Gato matou o morcego.	1	2011-06-29	S	N	Rua Pedro Charneski, 33	Curitiba	-25.4183	-49.3532
86	2011	72	Promops nasutus	F	Morcego coletado morto - gato pegou	1	2011-07-04	N	N	Rua Pedro Charneski, 33	Curitiba	-25.4183	-49.3532
117	2011	179	Promops	M	Morto pelo gato	1	2011-12-13	S	P	Rua Pedro Charneski, 33	Curitiba	-25.4183	-49.3532
92	2011	74	Eumops bonariensis ?	M	sacrificado por estar em sorimento	1	2011-07-18	N	N	Rua Verdi, 71	Curitiba	-25.4179	-49.351
93	2011	88	Sturnira sp	M	Coletado com a mão.	1	2011-07-24	S	N	Avenida Manoel Ribas, 2396	Curitiba	-25.4154	-49.2986
94	2011	89	Sturnira sp	M	Cão capturou o morcego	1	2011-07-24	S	N	Rua Professor Rosa Saporski, 1041	Curitiba	-25.4149	-49.2883
111	2011	158	Molossus molossus	M	Não houve contato (morreu afogado no balde).	1	2011-10-30	N	N	Rua Alzira Moraes Pinheiro Machado, 337	Curitiba	-25.4118	-49.3409
57	2011	7			MORCEGO POSITIVO	1	2011-01-11	S	P	Rua Albano Reis, 1159	Curitiba	-25.4045	-49.277
106	2011	104	Molossidae		Não hou ve contato.	1	2011-08-29	N	N	Rua Eduardo Kalinowski, 267	Curitiba	-25.395	-49.3035
79	2011	70	Artibeus lituratus	F	Não houve contato. Encontrado morto(cerca viva).	1	2011-06-29	N	N	Avenida Anita Garibaldi, 3348	Curitiba	-25.3839	-49.2617
64	2011	13	Promops nasutus	M	Morcego coletado morto	1	2011-01-24	S	N	Rua Francisco das Chagas Lopes, 52	Curitiba	-25.381	-49.2425
98	2011	97	Artibeus lituratus	M	Naõ houve contato.	1	2011-08-12	N	N	Rua Fernando de Noronha, 1620	Curitiba	-25.376	-49.2443
118	2011	186	Promops	F	Animal caído na grama.	1	2011-12-19	N	N	Rua Pedro Antonio da Costa, 234	Curitiba	-25.3751	-49.2462
						43

## Sheet: 2012
ID	Ano	Nº Livro	Espécie/Família	Sexo	OBS	Qde	Data	Contato	Resultado	Endereco	município	latitude	longitude
119	2012	1	?	?		1	2012-01-04		N	Rua Cyrillo Merlin, 878	Curitiba	-25.4852	-49.2832
120	2012	2	?	?		1	2012-01-04		N	Avenida Vereador Toaldo Tulio, 4577	Curitiba	-25.4287	-49.3535
122	2012	4	Promops nasutus	F	Animal tocado . Intacto, postura natural.	1	2012-01-09	S	N	Avenida Winston Churchill, 2346	Curitiba	-25.5171	-49.2957
123	2012	5	Eptesicus brasiliensis	F	Animal morto pelo solicitante	1	2012-01-13	N	N	Rua Carlos de Laet, 2825	Curitiba	-25.4876	-49.2403
124	2012	6	Myotis sp	?	Animal ressecado.	1	2012-01-13	N	N	Rua Joao Miqueleto	Curitiba	-25.5506	-49.2362
125	2012	7	Myotis sp	?	Animal ressecado.	1	2012-01-13	N	N	Rua Joao Miqueleto	Curitiba	-25.5506	-49.2362
126	2012	8	Myotis sp	?	Animal ressecado.	1	2012-01-13	N	N	Rua Joao Miqueleto	Curitiba	-25.5506	-49.2362
132	2012	15	Molossidae	M	Animal intacto. Com cão sem vacina na casa	1	2012-01-23	?	N	Rua Professor Joao Falarz, 359	Curitiba	-25.4333	-49.3517
133	2012	17	Molossus sp	M	Animal Intacto. Desalojado pelo solicitante.	1	2012-01-25	N	N	Rua Manoel Eurfasio, 226	Curitiba	-25.413	-49.2557
134	2012	23	Molossus sp	F	Animal Intacto. Não foi tocado.	1	2012-02-01	N	N	Rua Izidoro Wosch, 40	Curitiba	-25.3698	-49.248
135	2012	26	Molossus sp	M	Animal intacto. Não voava.Muito jovem.	1	2012-02-03	N	N	Rua Viviany Cristina Wanto, 50	Curitiba	-25.4719	-49.3154
136	2012	27	Molossus sp	M	Animal Intacto. Removido morto.	1	2012-02-03	N	N	Rua Jeronimo Durski, 1110	Curitiba	-25.4382	-49.302
137	2012	28	Molossus sp	M	Animal Intacto. Removido morto.	1	2012-02-03	N	N	Rua Cristiano Strobel, 3375	Curitiba	-25.5233	-49.2466
138	2012	29	Myotis sp	M	Animal apático. Sacrificado.	1	2012-02-03	N	N	Rua Guy de Maupassant, 98	Curitiba	-25.3883	-49.2874
140	2012	37	Molossus sp	F	Animal c/ diarréia. Não foi tocado. Morreu .	1	2012-02-16	N	N	Rua Santa Rita Durao, 263	Curitiba	-25.3883	-49.2633
141	2012	38	Eptesicus brasiliensis	M	Animal capturado por gato. Mordeu dono do gato	1	2012-02-23	S	N	Rua Francisco Vieira de Araujo, 1134	Curitiba
146	2012	57	Promops nasutus	M	Animal com fratura de braço. Sacrificado.	1	2012-03-26	N	N	Rua Capitao Joao Ribas de Oliveira, 1096	Curitiba	-25.4687	-49.2418
148	2012	58	Molossus sp	M	Aninal removido morto.	1	2012-04-02	N	N	Rua Joao Winter, 657	Curitiba	-25.5199	-49.2611
150	2012	60	Molossidae	F	Animal intacto. Sacrificado.	1	2012-04-12	N	N	Rua Joaquim Caetano da Silva,633	Curitiba	-25.4651	-49.3055
153	2012	66	Phylostomidae	F	Animal Intacto. Removido morto.	1	2012-04-23	N	N	Rua Padre Dehon, 1214	Curitiba	-25.4865	-49.2546
154	2012	67	Molossidae	F	Animal morto "à vassouradas".	1	2012-04-23	N	N	Rua Capitao Tenente Maris de Barros, 1050	Curitiba	-25.4721	-49.3063
157	2012	75	Molossidae	F	Animal com lesão no braço direito. Removido morto.	1	2012-04-30	N?	N	Rua Raul Pompeia, 2446	Curitiba	-25.4849	-49.3526
159	2012	88	Molossidae	M	Animal morreu afogado (patente)	1	2012-05-18	N	N	Rua Carlos Cavalcanti, 19	Curitiba	-25.4273	-49.2649
160	2012	89	Molossidae	M	Animal com fratura de braço. Sacrificado.	1	2012-05-22	N	N	Avenida Candido de Abreu, 776	Curitiba	-25.4181	-49.2683
161	2012	90	Phylostomidae	F	Animal encontrado morto na beira da estrada (Daya)	1	2012-05-23	N	N	Rua Hellena Betecek, 135	Curitiba	-25.4036	-49.3621
163	2012	96	Promops nasutus	F	Animal putrefato.	1	2012-05-29	N	N	Rua Birmania, 221	Curitiba	-25.4658	-49.2054
164	2012	102	Nyctinomops sp	M	Animal eutanasiado	1	2012-06-14	N	N	Avenida das Industrias, 2129	Curitiba	-25.4957	-49.3198
166	2012	159	Sturnira lilium	F	Gato pegou e morcego mordeu cidadã	1	2012-07-27	S	N	Rua Coronel Joao Gulherme Guimaraes, 1235	Curitiba	-25.4111	-49.282
167	2012	160	Promops nasutus	F	Ficou 3 dias pendurado e morreu	1	2012-07-31	N	N	Rua Osorio Damas de Oliveiras, 1541	Curitiba	-25.5189	-49.3104
168	2012	177	Artibeus lituratus	M	Animal encontrado morto, estado de putrefação.	1	2012-08-06	N	N	Rua Joaquim Gomes Ladeira, 195	Curitiba	-25.3796	-49.2596
169	2012	178	Promops nasutus	F	Animal desidratado e desnutrido. Eutanásia com tiopental	1	2012-08-06	N	N	Rua da Guaraicana, 110	Curitiba	-25.7485	-49.0406
170	2012	200	Nyctinomops sp	M	Animal com furos nas asas, hematomas. Gato pegou.	1	2012-08-14	S	N	Rua Joao Gasparini, 135	Curitiba	-25.385	-49.2873
171	2012	201	Sturnira lilium	M	Animal c/ furos na asa esquerda. Gato pegou?	1	2012-08-15	S/N?	N	Rua Vereador Antonio Giacomassi, 200	Curitiba	-25.5311	-49.2388
172	2012	202	Promops nasutus	M	Animal capturado por gato.	1	2012-08-17	N	N	Rua Pedro Charneski, 33	Curitiba	-25.4183	-49.3532
173	2012	233	Promops nasutus	M	Animal caído no chão.	1	2012-08-23	N	N	Rua Engenheiro Jose Benedito Muniz de Queiroz, 221	Curitiba	-25.4507	-49.3557
174	2012	234	Nyctinomops sp	M	Animal estava vivo, pendurado, caiu no chão.	1	2012-08-28	N	N	Rua Petit Carneiro, 867	Curitiba	-25.4518	-49.2851
175	2012	250			Animal encontrado no chão, morto, em decomposição	1	2012-09-03	N	N	Rua Ernesto Luiz Pellanda, 54	Curitiba	-25.5816	-49.257
177	2012	164	Promops nasutus	M	Animal solto (entrada CMUM Boqueirão - plantão Cris)	1	2012-09-15	N	N	Rua Professor Jose Nogueira dos Santos, 1331	Curitiba	-25.4903	-49.2569
178	2012	269	Promops nasutus	M	Morcego foi arranhado por gato.	1	2012-09-20	S	N	Rua Salomao Elias Feder, 596	Curitiba	-25.4867	-49.232
179	2012	275	Promops nasutus	M	Animal capturado e morto por gato.	1	2012-09-25	S	N	Rua Cyrillo Merlin, 878	Curitiba	-25.4852	-49.2832
180	2012	286	Molossus molossus	M	Recolhido e eutanasiado	1	2012-10-01	N	N	Rua Joao Krasinski, 150	Curitiba	-25.3786	-49.2753
181	2012	305	Promops sp	M	Houvo contato com cachorro	1	2012-10-04	S	N	Rua Pedro Bochino, 750	Curitiba	-25.4523	-49.2176
182	2012	323	Molossidade	F	Morto por congelamento. Prenhes.	1	2012-10-08	N	N	Rua Jose Wosh Sobrinho, 365	Curitiba	-25.3846	-49.2215
183	2012	333	Nyctinomops sp	F	Gato capturou e matou morcego	1	2012-10-14	S	N	Rua Doutor Pedrosa, 415	Curitiba	-25.4387	-49.2782
184	2012	352	Molossus sp	M	Cão pegou o morcego, no entanto, morreu por asfixia.	1	2012-10-18	S	N	Rua Ney Rebello Tourinho, 24	Curitiba	-25.463	-49.3399
185	2012	362	Molossus sp	F	Animal eutanasiado (Cris); prenhez.	1	2012-10-22	S	N	Rua Joaquim de Siqueira Cortes, 35	Curitiba	-25.4867	-49.3531
188	2012	448	Molossus sp	F	Animal morreu por conta própria 01 dia pós coleta	1	2012-10-29	N	N	Rua Jose Hauer, 337	Curitiba	-25.4992	-49.2191
189	2012	396	Molossus sp	F	Cidadão coletou morcego sem uso de luvas	1	2012-10-29	S	N	Rua Clara Tedesco, 3167	Curitiba	-25.5047	-49.2569
192	2012	430	Nyctinomops sp	M	Animal encontrado caído no quarto de paciente com TB	1	2012-11-09	N	N	Rua General Carneiro, 181	Curitiba	-25.4247	-49.2623
193	2012	439	Molossus sp	M	Animal com fratura de braço. Sacrificado.	1	2012-11-20	S	N	Rua Angelica Maria Taborda Santos, 95	Curitiba	-25.5107	-49.2424
196	2012	463	Molossus sp	M	Animal eutanasiado	1	2012-12-03	N	N	Rua Tenente Antonio Pupo, 122	Curitiba	-25.5165	-49.2621
198	2012	464	Artibeus lituratus	M	Cães mataram o morcego. Fratura exposta (braços).	1	2012-12-06	S	N	Rua Manoel Eufrasio, 1510	Curitiba	-25.4089	-49.2674
199	2012	467	Molossus	M	Cães mataram o morcego. Cidadão trouxe até CCZV.	1	2012-12-07	S	N	Rua Silas Razera, 112	Curitiba	-25.4672	-49.3221
201	2012	478	Molossus sp	M	Encontrado no chão da cozinha. Gato pegou, sem feri-lo.	1	2012-12-18	S	N	Rua Luiz Canichiolo Primeiro, 86	Curitiba	-25.3666	-49.2754
203	2012	482	Molossus sp	F	Morcego encontrado morto na garagem.	1	2012-12-26	S	N	Rua Amoroso Costa, 33	Curitiba	-25.4545	-49.2337
204	2012	483	Promops sp	M	Morcego com lacerações em ambas as asas.	1	2012-12-26	S	N	Rua Manoel Ribeiro de Macedo, 144	Curitiba	-25.5234	-49.2706
205	2012	484	Molossidae	F	MORCEGO POSITIVO (autolisado). S/ contato .	1	2012-12-26	N	P	Rua Joaquim Siqueira Cortes, 27	Curitiba	-25.4873	-49.353
						57

## Sheet: 2013
ID	Ano	Nº Livro	Espécie/Família	Sexo	OBS	Qde	Data	Contato	Resultado	Endereco	município	latitude	longitude
265	2013	1109	Molossus	M	Encontrado morto. Parasitado.	1	2013-11-22	N	N	Rua Epaminondas Ribeiro, 240	Curitiba	-25.5458	-49.341
270	2013	1190	Molossus	M	Morto pelo solicitante. Parasitado	1	2013-12-18	N	N	Rua Rodolfo de Matia, 495	Curitiba	-25.531	-49.2521
263	2013	1054	Artibeus lituratus	F	Encontrada viva,atropelada.òbito em caixa de soltura.	1	2013-10-31	N	N	Avenida Juscelino Kubitscheck de Oliveira, 11901	Curitiba	-25.5274	-49.3282
209	2013	8	Molossus sp	F	Enviado para exame; Morto, autolisado.	1	2013-01-07	NI	N	Rua Diogo Mugiatti, 2573	Curitiba	-25.5154	-49.2401
253	2013	960	Molossus sp	M	Encontrado vivo.Morto por esmagamento.	1	2013-10-02	N	N	Rua Diogo Mugiatti, 20	Curitiba	-25.506	-49.2168
267	2013	1118	Molossus	F	Eutanasiado pois tinha diversas lacerações;	1	2013-11-26	s	N	Rua Joaquim de Siqueira Cortes, 35	Curitiba	-25.4867	-49.3531
244	2013	912	Artibeus lituratus	M	Enviado p exame. Idoso. Encontrado morto.Ninguem tocou	1	2013-09-09	N	N	Rua Rozalino Mazziotti, 439	Curitiba	-25.4837	-49.2892
235	2013	154	Tadarida sp	F	Enviado para exame; não houve contato.	1	2013-04-24	N	N	Rua Frei Henrique de Coimbra, 879	Curitiba	-25.4795	-49.2502
251	2013	954	Nyctinomops sp	M	Encontrado morto. Pisoteado?	1	2013-09-18	N	N	Rua Carlos Klemtz, 1700	Curitiba	-25.4779	-49.3269
245	2013	921	Nyctinomops sp	F	Enviado para exame. Muito fraco p voaRua Ninguem tocou	1	09/09/013	N	N	Avenida Republica Argentina, 3109	Curitiba	-25.4735	-49.2939
241	2013	881	Nyctinomops sp	M	Enviado para exame. Morreu por ferimentos.	1	2013-08-23	N	N	Rua Carlos Augusto Cornelsen, 101	Curitiba	-25.4721	-49.3063
271	2013	1191	Molossus	M		1	2013-12-26	N	N	Rua Catarina Bressan Scarpin, 103	Curitiba	-25.4686	-49.3237
274	2013	002/14	Molossus	M	Animal morto pelo cão. Encontrado nas cobertas.	1	2013-12-30	S	N	Rua Catarina Bressan Scarpin, 103	Curitiba	-25.4686	-49.3237
214	2013	14	Molossidae	F	Enviado para exame; cachorro pegou; autolisado.	1	2013-01-24	S	N	Rua Vieira Fazenda, 1727	Curitiba	-25.4674	-49.3127
226	2013	40	Molossus sp	F	Enviado para exame; cachorro pegou.	1	2013-02-28	S	N	Rua Vieira Fazenda, 1727	Curitiba	-25.4674	-49.3127
229	2013	78	Nyctinomops sp	F	Enviado para exame; fratura no braço	1	2013-03-22	N	N	Avenida agua Verde, 1475	Curitiba	-25.4538	-49.2856
227	2013	58	Nyctinomops sp	M	Enviado para exame; houve contato com cidadão (pé).	1	2013-03-13	S	N	Rua Professor Pedro Viriato Parigot de Souza, 5285	Curitiba	-25.4464	-49.3553
257	2013	1012	Molossus sp	M	Encontradovivo,óbito na caixa de soltura.	1	2013-10-20	N	N	Rua Sao Joaquim,747	Curitiba	-25.4398	-49.2442
237	2013	356	Sturnira lilium	M	Enviado para exame; gato capturou no banheiro.	1	2013-05-31	S	N	Rua Joao Koleski, 226	Curitiba	-25.4393	-49.3513
252	2013	970	Sturnira lilium	F	Encontrada morta. Autolisada,meio comida.Gato?	1	2013-10-02	N	N	Rua Raul Caron 1136	Curitiba	-25.4366	-49.2128
259	2013	1024	Molossidae		Morto pelo solicitante	1	2013-10-24	N	N	Rua Antonio Oivio Rodrigues, 692	Curitiba	-25.4357	-49.2329
216	2013	16	Nyctinomops sp	-	Reintegrado; solto. Ninguém tocou.	1	2013-01-30	N	N	Rua Desembargador Westhpallen, 289	Curitiba	-25.4351	-49.2715
219	2013	17	Nyctinomops sp	M	Enviado para exame; encontrado morto no estacionam.	1	2013-02-05	?	N	Rua Francisco Torres, 830	Curitiba	-25.4347	-49.2597
225	2013	39	Nyctinomops sp	M	Enviado para exame; cachorro pegou.	1	2013-02-28	S	N	Rua Padre Agostinho	Curitiba	-25.4285	-49.2917
260	2013	1032	Molossus sp	M	Encontrado vivo,morto pelo solicitante.	1	2013-10-21	N	N	Rua Fernando Amaro, 144	Curitiba	-25.4282	-49.2571
242	2013	886	Sturnira lilium	F	Enviado para exame. Morreu por ferimentos.	1	2013-08-26	N	N	Rua Marcelino Champagnat, 512	Curitiba	-25.4252	-49.2926
264	2013	1055	Artibeus lituratus	M	Encontrado morto.	1	2013-11-06	N	N	Rua Professor Lýcio Grein de Castro Vellozo, 93	Curitiba	-25.4244	-49.2938
272	2013	1192				1	2013-12-26		N	Rua Bandeirantes Dias Cortes, 171	Curitiba	-25.4221	-49.2288
238	2013	363	Nyctinomops sp	M	Enviado para exame; caído no chão há dois dias (COREEIOS)	1	2013-06-05	N	N	Avenida Manoel Ribas, 812	Curitiba	-25.4219	-49.2868
236	2013	198	Nyctinomops sp	M	Enviado para exame; suspeita de contato com gato.	1	2013-05-03	?	N	Rua Dom Alberto Goncalves, 173	Curitiba	-25.4209	-49.2832
250	2013	953	Molossus sp	M	Intacto porem fraco . Eutanasiado.	1	2013-09-18	N	N	Rua Albino Tesseroli, 130	Curitiba	-25.4163	-49.3303
273	2013	001/14	Promops nasutus	M	Animal morto. Esmagado...	1	2013-12-27	N	N	Rua Maria Fatuch, 94	Curitiba	-25.4146	-49.2307
222	2013	27	Nyctinomops sp	F	Enviado para exame; fratura de braço.	1	2013-02-20	?	N	Avenida Munhoz da Rocha, 159	Curitiba	-25.4123	-49.2558
269	2013	1172	Molossus	M	Filhote eutanasiado.Pessoas tocaram	1	2013-12-11	S	N	Rua Fagundes Varela,1632	Curitiba	-25.4121	-49.2263
213	2013	9	Molossus sp	M	Enviado para exame; suspeita-se contato com cães.	1	2013-01-12	?	N	Rua Manoel Eufrasio, 845	Curitiba	-25.41	-49.2613
233	2013	120	Nyctinomops sp	F	Enviado para exame; foi morto; não houve contato.	1	2013-04-08	N	N	Rua Bom Jesus, 21	Curitiba	-25.4097	-49.2566
232	2013	92	Promops sp?	M	Enviado para exame; encontrado morto, no chão.	1	2013-03-29	N	N	Rua Jurandyr Antonio Loro, 163	Curitiba	-25.4091	-49.2402
231	2013	79	Molossus sp	M	Enviado para exame;	1	2013-03-27	N	N	Rua Joaquim Chagas Lima, 39	Curitiba	-25.4085	-49.3504
268	2013	1143	Molossus	M	Morto pelo solicitante .com água fervendo.	1	2013-11-29	N	N	Rua Sebastiao Braganholo,290	Curitiba	-25.4002	-49.3405
243	2013	896	Artibeus lituratus	F	Enviado para exame. Ferida, eutanasiada.	1	2013-08-28	N	N	Rua Rozalina Colodel Durigan, 21	Curitiba	-25.399	-49.333
255	2013	979	Molossus sp	M	Encontrado vivo,ferido. Eutanásia.	1	2013-10-08	N	N	Rua Leao Sallum, 1566	Curitiba	-25.3934	-49.2512
239	2013	582	Artibeus lituratus	F	Enviado para exame; contato com cão?; estava na grama	1	2013-07-11	?	N	Rua Manife Tacla, 1293	Curitiba	-25.3893	-49.2802
262	2013	1034	Artibeus lituratus	F	Encontrada viva em péssimo estado. Eutanásia.	1	2013-10-26	N	N	Rua Joao Gbur, 1070	Curitiba	-25.3795	-49.2289
256	2013	980	Molossus sp	M	Encontrado vivo,ferido. Solicitante soltou o gato...eut.	1	2013-10-11	N	N	Rua Doutor Leocadio Cysneiros Correa,764	Curitiba
215	2013	15	Molossidae	F	Enviado para exame; suspeita-se contato com humano.	1	2013-01-24	?	N	Rua Sergio Roberto Barbosa, 230	Curitiba
						45

## Sheet: 2014
ID	Ano	Nº Livro	Espécie/Família	Sexo	OBS	Qde	Data	Contato	Resultado	Endereco	município	latitude	longitude
403	2014	1221	Myotis/Eptesicus	F	Eutanasiada por não voar.	1	2014-12-01	N	N	Rua Bortolo Pellanda, 75	Curitiba	-25.5597	-49.2821
338	2014	365	Nyctinomops	M	Animal eutanasiado pois houve contato.	1	2014-05-18	S	N	Rua Guacui,5711	Curitiba	-25.5526	-49.2509
373	2014	1001	Molosideo	?	Morto. Autolisado	1	2014-10-01	N	N	Rua Guacui,5711	Curitiba	-25.5526	-49.2509
352	2014	631	Myotis	M	Animal com fratura exposta de braço. Morto.	1	2014-07-21	N	N	Rua Joao Miqueletto, 1000	Curitiba	-25.5512	-49.2353
283	2014	037/14	Molossus	F	Animal morto pelo cão.	1	2014-01-24	S	N	Rua Apucarana, 1105	Curitiba	-25.5428	-49.2836
396	2014	1151	Molossus	M	Morto.Mastigado?	1	2014-11-10	N	N	Rua Guilherme Laugner, 45	Curitiba	-25.5397	-49.2995
414	2014	1241	Molossus	F	Eutanasiado pois tocaram no animal	1	2014-12-19	S	N	Rua Campo Mourao, 101	Curitiba	-25.533	-49.2418
353	2014	661	Promops nasutus	M	Com frtura de dedo e braço direito	1	2014-07-23	N	N	Rua Expedicionario Francisco pereira dos Santos, 510	Curitiba	-25.532	-49.2508
421	2014	1245	Molossus	M	Eutanasiado pois estava dentro do tenid q foi calçado	1	2014-12-22	S	N	Rua Ezio Zanello, 319	Curitiba	-25.5305	-49.2432
276	2014	004/14	Molossus	F	Animal encontrado morto dentro e balde com água	1	2014-01-07	N	N	Rua Laudelino Ferreira Lopes, 2416	Curitiba	-25.5135	-49.3045
379	2014	1062	Molossus	M	Morto pelo cão.	1	2014-10-13	N	N	Rua Laudelino Ferreira Lopes, 2416	Curitiba	-25.5135	-49.3045
402	2014	1220	Lasiurus cinereus	M	Ferido em braço D. Eutanasiado	1	2014-11-28	N	N	Rua Pedro Gusso, 1178	Curitiba	-25.5029	-49.3141
386	2014	1079	Molossus	F	intacto mas c contato c solicitante.	1	2014-10-18	S	N	Rua Darci Vargas, 2331	Curitiba	-25.4841	-49.3452
387	2014	1080	molossus	F	intacto mas c contato c solicitante.	1	2014-10-18	S	N	Rua Darci Vargas, 2331	Curitiba	-25.4841	-49.3452
388	2014	1081	Molossus	F	intacto mas c contato c solicitante.	1	2014-10-18	S	N	Rua Darci Vargas, 2331	Curitiba	-25.4841	-49.3452
389	2014	1082	MOlossus	F	intacto mas c contato c solicitante.	1	2014-10-18	S	N	Rua Darci Vargas, 2331	Curitiba	-25.4841	-49.3452
342	2014	395	Molossus	F	Animal morto a vassouradas.	1	2014-05-27	N	N	Rua Lauro Grein, 693	Curitiba	-25.4818	-49.352
365	2014	876	Glossophaga	M	Desidratado, morreu 2 dias depois.	1	2014-08-29	N	N	Rua Darci Vargas, 1660	Curitiba	-25.4786	-49.3474
409	2014	1238	Molossus	M	Morto.	1	2014-12-12	S	N	Rua Leonor Cardoso, 59	Curitiba	-25.475	-49.333
372	2014	989	Molossus	M	C ratura de braço D e miíase. Morreu	1	2014-10-01	N	N	Rua Daisy Luci Berno, 2580	Curitiba	-25.4742	-49.2781
344	2014	464	Promops nasutus	F	Animal c ferimento braço. Morto.	1	2014-06-08	N	N	Rua Hermogenes de Oliveira, 274	Curitiba	-25.4708	-49.2429
297	2014	154	Sturnira	F	Animal morto pelo gato.	1	2014-03-12	S	N	Rua Para, 1449	Curitiba	-25.4706	-49.2874
275	2014	003/14	Molossus	F	Animal morto pelo cão.	1	2014-01-03	S	N	Rua Durval de Morais, 90	Curitiba	-25.4668	-49.2343
413	2014	1240	Promops nasutus	?	Morto pelo solicitante.	1	2014-12-19	N	N	Rua Engenheiro Costa Barros, 1954	Curitiba	-25.4632	-49.211
331	2014	317	Molossus	?	Animal autolisado	1	2014-05-07	N	N	Rua Sebastiao Marcos Luiz, 1223	Curitiba	-25.4617	-49.2044
280	2014	022/14	Molossus	M	Animal capturado vivo mas morreu.	1	2014-01-20	N	N	Rua Armando Sales de Oliveira, 158	Curitiba	-25.4575	-49.243
371	2014	975	Nyctinomops	M	Com fratura de braço. Euanasiado.	1	2014-09-25	N	N	Avenida Republica argentina , 919	Curitiba	-25.4547	-49.288
390	2014	1104	Nyctinomops	M	Com feriento em plagiopatagio	1	2014-10-23	N	N	Avenida Agua Verde, 1800	Curitiba	-25.4537	-49.2892
351	2014	600	Nyctinomops	m	Animal apático, desidratado. Eutanasiado	1	2014-07-14	N	N	Rua Lamenha LIns, 71	Curitiba	-25.4524	-49.2696
294	2014	153	Molossus	F	Animal morreu.	1	2014-03-04	N	N	Rua Eduardo Sprada,300	Curitiba	-25.4494	-49.3169
381	2014	1078	Nyctinomops	M	Solto mas morreu.	1	2014-10-16	N	N	Avenida Sete de Setembro, 5415	Curitiba	-25.4465	-49.2897
287	2014	088/14	Nyctinomops	F	Eutanasiado por possivel contato com solicitante.	1	2014-02-07	?	N	Avenida Sete de Setembro, 5274	Curitiba	-25.4461	-49.2887
328	2014	302	MOlossus	F	Animal intacto mas de outro municipio, molossideo gig.	1	2014-05-05	N	N	BR 277, Km 166	Curitiba	-25.4438	-49.2441
378	2014	1046	Nyctinomops	M	Com ferimento em braço D. Eutanasiado	1	2014-10-10	N	N	Rua Rockefeller, 1118	Curitiba	-25.4418	-49.2638
308	2014	215	Nyctinomops	F	Animal com fratura de antebraço prensado na janela. Eut.	1	2014-04-01	N	N	Rua urbano Lopes, 60	Curitiba	-25.4394	-49.236
354	2014	676	Nyctinomops	M	Com fratura de braço	1	2014-07-28	N	N	Rua General Mario Tourinho, 1684	Curitiba	-25.4378	-49.3077
329	2014	315	Nyctinomops	M	Animal intacto mas houve contato.	1	2014-05-05	S	N	Rua Brigadeiro Franco,1630	Curitiba	-25.4359	-49.2809
345	2014	465	Nyctinomops	F	Animal C/ hematomas em ambos os braços	1	2014-06-08	N	N	Rua Brigadeiro Franco,1491	Curitiba	-25.4348	-49.2816
355	2014	757	Molossus	M	Com ferimento nas costas. Eutanasiado	1	2014-08-07	N	N	Rua Marcos Andreatta, 124	Curitiba	-25.4339	-49.331
299	2014	167	Nyctinomops	F	Animal encontrado melecado. Eutanásia.	1	2014-03-18	N	N	Rua Jose Loureiro, 133	Curitiba	-25.4331	-49.2709
300	2014	168	Nyctinomops	F	Animal encontrado morto.	1	2014-03-18	N	N	Rua Jose Loureiro, 133	Curitiba	-25.4331	-49.2709
301	2014	169	Nyctinomops	M	Anmal encontrado morto.	1	2014-03-18	N	N	Rua Jose Loureiro, 133	Curitiba	-25.4331	-49.2709
303	2014	171	Nyctinomops	M	Animal morreu no transporte ao CCZ	1	2014-03-18	N	N	Avenida Marechal Floriano Peixoto, 252	Curitiba	-25.4327	-49.2713
407	2014	1229	Nyctinomops	F	Intacta.Solta.	1	2014-12-08	N	N	Rua Saldanha Marinho, 982	Curitiba	-25.432	-49.2811
319	2014	282	Nyctinomops	F	Animal com fratura de braço. Eutanasia.	1	2014-04-25	N	N	Rua Comendador Macedo, 88	Curitiba	-25.4312	-49.2634
306	2014	203	Nyctinomops	?	Animal ferido por gato. Eutanasiado.	1	2014-03-28	S	N	Rua XV de Novembro,864	Curitiba	-25.4312	-49.2718
343	2014	451	Promops nasutus	M	Animal com fratura de braço. Eutanasia.	1	2014-05-29	N	N	Rua Desembaragdor Ermelino de Leao, 433	Curitiba	-25.4287	-49.2763
357	2014	769	Nyctinomops	M	Morto pelo solicitante.	1	2014-08-14	?	N	Rua Padre Agostinho, 2275	Curitiba	-25.4285	-49.2917
323	2014	301	Molossus	f	Animal encontrado morto. Autolisado	1	2014-05-02	N	N	Rua Maria Guebur, 191	Curitiba	-25.4283	-49.3416
360	2014	792	Nyctinomops	M	Encontrado morto	1	2014-08-18	N	N	Alameda Julia da Costa, 362	Curitiba	-25.4282	-49.281
346	2014	498	Promops nasutus	F	Animal intacto mas não voou; eutanasia	1	2014-06-12	N	N	Rua Julia da Costa, 181	Curitiba	-25.4277	-49.2795
376	2014	1002	Lasiurus cinereus	F	Com fraturas diversas. Eutanasiado.	1	2014-10-08	N	N	Rua Luiz Leao, 650	Curitiba	-25.4272	-49.2643
279	2014	006/14	Nyctinomops	M	Animal capturado pelo gato. Eutanasiado.	1	2014-01-14	S	N	Rua Barao do Cerro Azul, 264	Curitiba	-25.4267	-49.2707
382	2014	1077	Molossus	?	Estava dentro do sapato. Eutanasiado	1	2014-10-13	S	N	Rua Paulo de Deus Bessa, 398	Curitiba	-25.4255	-49.3427
340	2014	378	Nyctinomops	F	Animal morto pelo paciente do HC.	1	2014-05-22	?	N	Rua General Carneiro - HC	Curitiba	-25.4247	-49.2623
290	2014	105	Nyctinomops	M	Eutanasiado por possivel contato com solicitante.	1	2014-02-09	?	N	Rua General Carneiro, 181	Curitiba	-25.4247	-49.2623
406	2014	1228	Molossus	F	Autolisado.	1	2014-12-08	N	N	Rua Inacio Wichnewski, 1249	Curitiba	-25.4227	-49.3655
277	2014	005/14	Molossus	F	Eutanasiada por estar parasitada e não voar.	1	2014-01-08	N	N	Avenida Vereador Toaldo Tulio, 3770	Curitiba	-25.4225	-49.3496
291	2014	118	Molossus	F	Animal encontrado morto na cama de criança	1	2014-02-13	S	N	Rua Nemesio Araujo Moritz, 23	Curitiba	-25.4192	-49.3311
286	2014	072/14	Molossus	M	Eutanasiado por fratura em braço direito	1	2014-02-07	N	N	Rua Antonio Escorsin, 2622	Curitiba	-25.4188	-49.3541
364	2014	850	Nyctinomops	M	Cao da casa capturou e feriu o morcego q morreu.	1	2014-08-27	S	N	Rua Guglielmo Marconi, 966	Curitiba	-25.4186	-49.2014
339	2014	366	Nyctinomops	F		1	2014-05-17		N	Rua Nicolau Maeder, 191	Curitiba	-25.4182	-49.2623
398	2014	1183	Molossus	M	Eutanasiado pois estava estranho.	1	2014-11-21	N	N	Avenida Joao Gualberto,	Curitiba	-25.4177	-49.2629
416	2014	1243	MOlossus	F	Eutanasiado pois estava ferido	1	2014-12-21	N	N	Rua Gastao Luiz Cruls, 2912	Curitiba	-25.417	-49.1977
322	2014	300	Nyctinomops	M	Animal intacto mas não voou.	1	2014-04-30	N	N	Avenida Joao Gualberto, 1259	Curitiba	-25.4165	-49.262
292	2014	136	Molossus	M	Eutanasiado pois foi ferido por cao da casa	1	2014-02-24	S	N	Rua Epaminondas Santos, 2166	Curitiba	-25.4148	-49.2029
415	2014	1242	Lasiurus cinereus	?	Eutanasiada pois tinha fratura de braço	1	2014-12-21	N	N	Rua Nilo Pecanha,1711	Curitiba	-25.407	-49.2761
363	2014	849	Nyctinomops	M	Morto pelo solicitante.	1	2014-08-27	N	N	Rua Chichorro Junior, 220	Curitiba	-25.4068	-49.254
318	2014	284	Nyctinomops	M	Animal encontrado morto.	1	2014-04-29	N	N	Avenida Nossa Senhora da Luz, 250	Curitiba	-25.4065	-49.2433
400	2014	1184	Molossus	M	Ferido. Eutanasiado	1	2014-11-24	N	N	Travessa Sao Benedito, 10	Curitiba	-25.4061	-49.2604
412	2014	1239	Myotis/Eptesicus	?	Morto pelo solicitante.	1	2014-12-18	N	N	Rua Carlos Benato, 945	Curitiba	-25.4029	-49.3492
394	2014	1150	Artibeus lituratus	F	presa em arame farpado. Eutanasiada.	1	2014-11-08	N	N	Rua Sargento Erwin, 2054	Curitiba	-25.4029	-49.2252
347	2014	499	Myotis	M	Animal com furo me plagiopatagio esquerdo. Morto.	1	2014-06-16	S	N	Rua Acelino Grande, 74	Curitiba	-25.4011	-49.3466
350	2014	524	Histiotus velatus	M	Animal c fratura de braço direito e rasco em plagiop. E. Eut.	1	2014-06-22	N	N	Rua Sebastiao Santos, 322	Curitiba	-25.3942	-49.3262
317	2014	283	Promops nasutus	M	Animal afogado na piscina.	1	2014-04-25	N	N	Rua Francisco Dallalibera, 1743	Curitiba	-25.3925	-49.3364
282	2014	036/14	Eptesicus	M	Animal morto pelo gato.	1	2014-01-23	S	N	Rua Manife Tacla, 1158	Curitiba	-25.3893	-49.2802
335	2014	345	Nyctinomops	?	Encontrado morto	1	2014-05-13	S	N	Rua Elvis Presley, 171	Curitiba	-25.387	-49.3297
330	2014	316	Nyctinomops	F	Animal intacto mas houve contato.	1	2014-05-06	S	N	Rua Antonio Gongola, 139	Curitiba	-25.3861	-49.2368
370	2014	961	Myotis	F	Com ferimentos diversos.Eutanasiada..	1	2014-09-21	N	N	Rua Joao Mequetti, 234	Curitiba	-25.3767	-49.2378
399	2014	1185	Molossus	F	Morta pelo solicitante.1	1	2014-11-24	N	N	Rua Agostinho Zaninelli, 1135	Curitiba	-25.3766	-49.2495
302	2014	170	Molossus	M	Animal ferido por gato. Eutanasiado.	1	2014-03-18	S	N	Rua Humberto Levis, 255	Curitiba	-25.3634	-49.2651
334	2014	331	Myotis	M	Encontrado morto	1	2014-05-08	N	N	rua Joao Miqueletto	Curitiba	-25.5506	-49.2362
405	2014	1227	Histiotus velatus	M	Morto pelo cão?	1	2014-12-08	N	N	Rua Jose Wosch Sobrinho, 178	Curitiba	-25.3862	-49.2207
358	2014	791	Promops nasutus	F	Morto pelo solicitante.	1	2014-08-18	N	N	Rua presidente Padua Fleury, 1240	Curitiba	-25.4787	-49.2553
349	2014	523	Artibeus lituratus	F	Animal encontrado morto mastigado.	1	2014-06-20	N	N	Rua raimundo da Motta Azevedo Correia, 280	Curitiba	-25.3968	-49.2614
417	2014	1244	Promops nasutus	?	Autolisado.	1	2014-12-22	S	N	Rua Samuel Cesar, 1390	Curitiba	-25.4597	-49.2746
310	2014	281	MOlossus	F	Animal encontrado morto.	1	2014-04-07	N	N	Rua XV de Novembro, 556	Curitiba	-25.4302	-49.2685
369	2014	929	Artibeus lituratus	M	Com ferimentos diversos.Encontrado morto.	1	2014-09-18	N	N	Travessa Amando Mann, 256	Curitiba	-25.4242	-49.2912
309	2014	280	Myotis	F	Animal apático . Eutanasiado	1	2014-04-23	S	P	Rua Joao Miqueletto, 1000	Curitiba	-25.5521	-49.2354
377	2014	1024	Nyctinomops	M	Com laceração plagiopatagio E e queixo ralado. Eutanas.	1	2014-10-06	N	P	Avenida Senador Salgado filho, 6133	Curitiba	-25.4952	-49.2181
						90

## Sheet: 2015
ID	Ano	Nº Livro	Espécie/Família	Sexo	OBS	Qde	Data	Contato	Resultado	Endereco	município	latitude	longitude
429	2015	2	Molossus	F	Eutanasiado por possivel contato com cão da casa.	1	2015-01-02	N	N	Rua Rovigo, 200	Curitiba	-25.4104	-49.3127
431	2015	3	Molossus	M	Morreu após 2 dias na caixa de soltura	1	2015-01-05	N	N	Rua Joao Jose Zattar, 143	Curitiba	-25.4657	-49.2277
434	2015	11	Molossus	F	Eutanasiado por possivel contato com pessoa ( cobertas)	1	2015-01-09	N/I	N	Rua Joaquim Chagas Lima, 55	Curitiba	-25.4085	-49.3504
435	2015	12	Molossus	M	Removido já morto. Pessoa tocou	1	2015-01-09	S	N	Avenida Visconde de Guarapuava, 1800	Curitiba	-25.433	-49.2595
438	2015	13	Molossus	F	Eutanasiado por possível contato com pessoa( cobertas)	1	2015-01-14	N/I	N	Rua Emiliano Perneta, 195	Curitiba	-25.4342	-49.2742
439	2015	22	Nyctinomops	F	Morto pelo cidadão.	1	2015-01-16	N	N	Avenida Mariano Torres, 275	Curitiba	-25.4289	-49.2631
440	2015	23	Molossus	F	Morreu após ter batido no vidro.	1	2015-01-17	N	N	Rua jornalista Caio Machado, 1069	Curitiba	-25.4559	-49.3103
441	2015	24	Promops nasutus	M	Encontrado morto.	1	2015-01-18	S	N	Rua Joao Antonio Xavier, 201	Curitiba	-25.4563	-49.2797
442	2015	25	Molossus	M	Encontrado morto.	1	2015-01-19	N	N	Rua do Amapa, 603	Curitiba	-25.4119	-49.289
443	2015	66	Nyctinomops	M	Encontrado morto.	1	2015-02-04	N	N	Rua Joao Bettega, 101	Curitiba	-25.4747	-49.2951
444	2015	80	Nyctinomops	M	Eutanasiado por possível contato com pessoa	1	2015-02-09	N/I	N	Praca General Osorio, 431	Curitiba	-25.4325	-49.2763
445	2015	81	Promops nasutus		Eutanasiado por contato com pessoa	1	2015-02-10	S	P	Rua Professor alvaro Jorge, 200	Curitiba	-25.4585	-49.2904
446	2015	92	Promops nasutus	M	Eutanasiado por contato com cão	1	2015-02-11	N	N	Rua Leonardo Krasinski, 610	Curitiba	-25.387	-49.2515
447	2015	100	Nyctinomops	M	Eutanasiado por possível contato com cão	1	2015-02-19	N	N	Rua Nilo Cairo, 36	Curitiba	-25.433	-49.2643
448	2015	101	Molossus	M	Eutanasiado por contato com pessoa	1	2015-02-19	S	N	Rua Doutor Danilo Gomes, 2512	Curitiba	-25.513	-49.2493
449	2015	102	Molossus	F	Eutanasiado por possível contato com cães	1	2015-02-21	N	N	Rua Alfredo Pires Furiatti, 160	Curitiba	-25.4917	-49.2705
450	2015	112	Nyctinomops	M	Eutanasiado por possível contato com gato	1	2015-02-24	N	N	Rua Doutor Manoel Linhares de Lacerda, 84	Curitiba	-25.4991	-49.2913
452	2015	125	Eptesicus	M	Eutanasiado por estar ferido.	1	2015-02-26	N	N	Rua Ignacio Gbur, 125	Curitiba	-25.3971	-49.2891
453	2015	146	Vespertilionidae?	?	Encontrado morto. Gato da casa matou	1	2015-03-04	N	N	Rua Cruzeiro do Oeste, 81	Curitiba	-25.4552	-49.3766
454	2015	147	Nyctinomops	F	Eutanasiado .	1	2015-03-05	N	N	Avenida agua Verde, 1529	Curitiba	-25.4539	-49.2863
457	2015	175	Nyctinomops	F	Eutanasiada pois houve contato com pessoa	1	2015-03-16	S	N	Avenida Presidente Affonso Camargo, 2625	Curitiba	-25.4412	-49.2358
458	2015	185	Molossus	F	Morto pelo solicitante	1	2015-03-18	N	N	Rua Albano Reis, 833	Curitiba	-25.4047	-49.274
459	2015	198	Nyctinomops	F	Eutanasiado pois estava no quarto c pessoa	1	2015-03-19	N/I	N	Rua Engenheiro Niepce da Silva, 144	Curitiba	-25.4708	-49.2899
460	2015	197	Eptesicus	M	Eutanasiado pois estava ferido. Gato pegou.	1	2015-03-19	N	N	Rua Serapiao da Cruz, 06	Curitiba	-25.3567	-49.2463
461	2015	199	Promops nasutus	F	Eutanasiado pois foi tocado.	1	2015-03-23	S	N	Rua Isidoro Sedelinsk, 634	Curitiba	-25.4915	-49.2858
462	2015	200	Eptesicus	M	Morto pelo gato.	1	2015-03-20	N	N	Rua Padre Jose Kentenich, 665	Curitiba	-25.4535	-49.3377
463	2015	201	Eptesicus	F	Morto pelo gato.	1	2015-03-20	N	N	Rua Padre Jose Kentenich, 665	Curitiba	-25.4535	-49.3377
464	2015	202	Eptresicus	?	Morto pelo gato.Mastigado n deu p ver o sexo.	1	2015-03-20	N	N	Rua Padre Jose Kentenich, 665	Curitiba	-25.4535	-49.3377
465	2015	203	Promops nasutus	M	suspeita de ter havido contato com pessoa	1	2015-03-23	N/I	N	Rua Altair Probst, 390	Curitiba	-25.4157	-49.3374
466	2015	204	Nyctinomops	M	suspeita de ter havido contato com pessoa	1	2015-03-24	N/I	N	Rua Desembargador Westphalen, 289	Curitiba	-25.4462	-49.2667
469	2015	219	Nyctinomops	M	Animal capturado pelo gato. Eutanasiado	1	2015-03-29	N	N	Alameda Dom Pedro II, 367	Curitiba	-25.4388	-49.2845
474	2015	237	Molossus	F	Eutanasiada por possivel contato com pessoa	1	2015-04-01	N/I	N	Rua Capitao Leonidas Marques, 2147	Curitiba	-25.482	-49.214
476	2015	238	Nyctinomops	F	Encontrado morto.Gato pegou.	1	2015-04-03	N	N	Rua da Gloria , 325	Curitiba	-25.42	-49.2675
480	2015	257	Nyctinomops	F	Removido vivo mas morreu no dia seguinte.	1	2015-04-08	N	N	Rua Candido de Leao, 45	Curitiba	-25.431	-49.2726
482	2015	273	Myotis/Eptesicus	F	Eutanasiado pois houve possivel contato c pessoas	1	2015-04-15	N/I	N	Rua Joanna Zazicki Kurek, 299	Curitiba	-25.429	-49.2671
483	2015	280	Nyctinomops	M	Chegou vivo mas morreu na caixa de soltura	1	2015-04-16	N	N	Avenida Sete de Setembro, 2775	Curitiba	-25.4382	-49.2665
485	2015	281	Promops nasutus	M	Eutanasiado por possivel contato com pessoa	1	2015-04-20	N/I	N	Rua Amadeu do Amaral, 946	Curitiba	-25.4676	-49.3098
490	2015	296	Molossus	M	Encontrado morto. Sem ficha de visita.	1	2015-05-06	N	N	Rua Joao Miqueletto, 1000	Curitiba	-25.5512	-49.2353
491	2015	306	Sturnira lilium	M	Animal morto pelo gato	1	2015-05-05	N	N	Rua Nicolau Salomao, 624	Curitiba	-25.3845	-49.2247
492	2015	311	Eptesicus	M	Animal capturado pelo gato. Eutanasiado	1	2015-05-09	N	N	Rua Miguel Piekarski, 565	Curitiba	-25.3899	-49.251
493	2015	319	Artibeus lituratus	F	Animal encontrado morto.	1	2015-05-19	N	N	Rua Silvio heimbecker, 662	Curitiba	-25.5348	-49.2476
494	2015	332	Molossus	F	Animal intacto. Eutanasiado - quarto com pessoa	1	2015-05-22	N/I	N	Rua Inacio Lustosa, 161	Curitiba	-25.4229	-49.2795
496	2015	354	Promops nasutus	F	Animal autolisado	1	2015-05-27	N	N	Rua Vicente Geronasso, 1257	Curitiba	-25.3842	-49.2535
498	2015	355	Artibeus lituratus	M	Eutanasiado por ferimentos multiplos	1	2015-06-04	N	N	Avenida Manoel Ribas, 2396	Curitiba	-25.4154	-49.2986
499	2015	393	Lasiurus ega	F	Eutanasiado. Fratura de braço D .	1	2015-06-16	N	N	Rua 24 de Maio, 1165	Curitiba	-25.4468	-49.2696
500	2015	394	Sturnira lilium	F	Encontrado vivo mas morreu.	1	2015-06-16	N	N	Rua Professor Benedito Conceicao, 407	Curitiba	-25.436	-49.2197
502	2015	411	Artibeus lituratus	F	Eutanasiada pois estava doente.	1	2015-06-26	N	N	Rua Joao Miqueletto, 1000	Curitiba	-25.5512	-49.2353
504	2015	427	Nyctinomops	M	Morto pelo gato da casa	1	2015-07-02	N	N	Rua Vicente Geronasso, 1257	Curitiba	-25.3842	-49.2535
505	2015	428	Promops nasutus	M	Eutanasiado. Ferido . Tocado por pessoa.	1	2015-07-02	S	N	Rua Antenor Pereira, 167	Curitiba	-25.3903	-49.3011
506	2015	448	Artibeus lituratus	M	Encontrado morto.	1	2015-07-16	N	N	Rua Leao Nicholas, 791	Curitiba	-25.429	-49.2671
507	2015	449	Molossus	M	Eutanasiado por possivel contato com cão da casa	1	2015-07-21	N	N	Rua Major Pery Leite Ferreira, 743	Curitiba	-25.439	-49.3138
508	2015	468	Promops nasutus	F	Solta. Morreu na caixa.	1	2015-07-22	N	N	Rua Joao Sguario, 232	Curitiba	-25.5106	-49.3214
509	2015	515	Nyctinomops	F	Morto pelo gato da casa	1	2015-08-10	N	N	Rua Almirante Barroso, 257	Curitiba	-25.4258	-49.2752
510	2015	516	Sturnira lilium	F	Eutanasiada com fratura braço E , contato c pessoas	1	2015-08-11	S	N	Rua Urai, 216	Curitiba	-25.5427	-49.2805
511	2015	523	Artibeus lituratus	F	Eutanasiado por ferimentos multiplos	1	2015-08-12	N	N	Rua Capitao Guilherme Bianchi, 925	Curitiba	-25.4543	-49.2116
512	2015	524	Nyctinomops	M	Morto pelo gato	1	15-08/2015'	N	N	Rua Desembargador Motta, 3097	Curitiba	-25.4381	-49.28
513	2015	525	Nyctinomops	M	Eutanasiado por caquexia	1	2015-08-24	N	N	Rua Francisco Derosso, 6530	Curitiba	-25.4967	-49.2693
514	2015	541	Nyctinomops	M	Morto pela cidadã, esmagado	1	2015-08-27	N	N	Rua Jose Alencar Guimaraes, 1085	Curitiba	-25.4583	-49.3143
515	2015	542	Promops nasutus	F	Morto pelo cão da casa	1	2015-08-28	N	N	Rua Carlos de Laet, 4361	Curitiba	-25.4999	-49.2343
516	2015	543	Nyctinomops	M	Hemtoma em braço E. Eutanasiado.	1	2015-08-27	N	N	Rua Bruno Filgueira, 2001	Curitiba	-25.4292	-49.298
518	2015	544	Eptesicus	F	Eutanasiado pois teve contato com pessoa	1	2015-08-31	S	N	Rua Jose Domakoski, 210	Curitiba	-25.4387	-49.3017
519	2015	558	Nyctinomops	F	Caquexia. Morreu após recolhimento	1	2015-09-04	N	N	Rua Acyr Guimaraes, 57	Curitiba	-25.4467	-49.2884
520	2015	565	Nyctinomops	M	Removido vivo mas foi tocado por pessoa . Eutanasiado	1	11/19/2015	S	N	Rua Jaci Loureiro de Campos	Curitiba	-25.4158	-49.2702
521	2015	566	Nyctinomops	M	Capturado pelo gato da casa.. Eutanasiado	1	17/19/2015	N	N	Rua Doutor Manoel Linhares de Lacerda, 84	Curitiba	-25.4991	-49.2913
523	2015	567	Molossus	M	No quarto com crianças. Eutanasiado.	1	2015-09-17	N/I	N	Rua Sao Simao, 76	Curitiba	-25.4454	-49.2318
524	2015	568	Molossus	M	Morto. Capturado pelo gato da casa.	1	2015-09-20	N	N	Rua Bernardo Morosin, 460	Curitiba	-25.4324	-49.33
527	2015	601	Molossus	F	Eutanasiado por contato com pessoa	1	2015-09-25	S	N	Rua Professora Maria de Assumpcao, 2590	Curitiba	-25.4842	-49.25
528	2015	587	Nyctinomops	F	Entrou voando no andar superior da loja.	1	24/09/215	S	P	Rua Marechal Deodoro, 427	Curitiba	-25.4282	-49.2436
529	2015	609	Molossus	M	Eutanasiado por possivel contato com cães	1	2015-10-02	N	N	Rua Professora Sonia Maria Coimbra Kenski, 60	Curitiba	-25.4755	-49.1987
530	2015	610	Nyctinomops	M	Morreu por lesões diversas	1	2015-10-04	N	N	Rua Professor Brasiio Ovidio da Costa, 668	Curitiba	-25.4618	-49.2973
531	2015	611	Molossus	M	Eutanasiado pois estava no quarto de criança	1	2015-10-04	N/I	N	Rua Oscar Wilde, 88	Curitiba	-25.4802	-49.2747
533	2015	612	Nyctinomops	M	Morto pelo solicitante	1	2015-10-05	S	N	Avenida Candido Hartmann, 108	Curitiba	-25.4202	-49.3241
534	2015	613	Nyctinomops	F	Morto.	1	2015-10-06	N	N	Rua Desembargador Otavio do Amaral, 738	Curitiba	-25.4302	-49.2945
535	2015	614	Nyctinomops	M	Morto.	1	2015-10-07	N	N	Rua Joao Alencar Guimaraes, 2580	Curitiba	-25.4624	-49.3288
538	2015	620	Molossus	F	Prenhe. Eutanasiada.	1	2015-10-10	?	N	Rua Capitao Tenene Maris de Barros, 243	Curitiba	-25.47	-49.299
539	2015	621	Molossus	M	Eutanasiado. Ferido, desidratado, escoriado.	1	2015-10-10	N	N	Sua Sao Simao, 76	Curitiba	-25.445	-49.2313
540	2015	701	Nyctinomops	M	Hígido. Solto.	1	2015-10-13	N	N	Avenida Presidente Affonso Camargo, 1399	Curitiba	-25.436	-49.2465
542	2015	630	Molossus	M	Eutanasiado por contato com pessoas.	1	2015-10-17	S	N	Rua Professor Jose Mauricio Higgins, 1919	Curitiba	-25.4976	-49.2505
544	2015	648	Molossus	F	Encontrado morto.	1	2015-10-22	N	N	Rua Eugênio Jose de Souza, 1857	Curitiba	-25.4643	-49.2804
545	2015	649	Molossus	F	Parasitado. Eutanasiado.	1	2015-10-27	N	N	Rua Padre Paulo Warkocz,670	Curitiba	-25.4385	-49.3551
546	2015	650	Nyctinomops	M	Eutanasiado por posível contato c pessoas.	1	2015-10-28	N/I	N	Rua Carlos Klemtz, 1410	Curitiba	-25.4753	-49.3185
550	2015	666	Nyctinomops	M	Desnutrido.desidratado.Eutanasiado.	1	2015-11-07	N	N	Rua Luiz Cavichiolo Primeiro, 156	Curitiba	-25.3664	-49.2749
551	2015	667	Nyctinomops	M	Eutanasiado. Fraco, letárgico, desidratado.	1	2015-11-07	N	N	Rua Coronel Joaquim Ignacio Taborda Ribas, 701	Curitiba	-25.4367	-49.2999
552	2015	668	Nyctinomps	M	Fratura. Eutanasiado	1	2015-11-08	N	N	Avenida Silva Jardim, 1664	Curitiba	-25.443	-49.2766
553	2015	670	Promops nasutus	M	Fratura. Eutanasiado	1	2015-11-10	N	N	Rua Ferrara, 240	Curitiba	-25.3966	-49.3122
554	2015	671	Molossus	F	Gestando. Contato com pessoas.Eutanasiada.	1	2015-11-12	S	N	Rua Doutor Danilo Gomes, 2266	Curitiba	-25.513	-49.2493
555	2015	672	Molossus	M	Morto pelo cão.	1	2015-11-13	N	N	Rua Eugênio Mocelin, 213	Curitiba	-25.3852	-49.2589
556	2015	673	Molossus	M	Morto pela cidadã, escaldado.	1	2015-11-14	N	N	Rua Mucuri, 1466	Curitiba	-25.3958	-49.1992
559	2015	674	Promops nasutus	F	Ficha não encontrada.	1	2015-11-17		N	Rua Doutor Julio Cesar Ribeiro de Souza, 1175	Curitiba	-25.4817	-49.252
560	2015	675	Molossus	M	Morto pelo solicitante . Parasitado.	1	2015-11-14	N	N	Rua Padre Dehon, 3510	Curitiba	-25.4916	-49.252
561	2015	700	Molossus		Morto.Desidratado, desnutrido.	1	2015-11-19	N	N	Rua Carlos Parise, 382	Curitiba	-25.3791	-49.3315
564	2015	701	Myotis	F	Eutanasiado pois foi capturado pelo gato.	1	2015-11-24	N	N	Rua Pedro de Araujo Franco, 23	Curitiba	-25.4376	-49.2547
565	2015	702	Nyctinomops	N/I	Eutanasiado pois passou a noite no quarto com pessoas	1	2015-01-24	N/I	N	Rua Presidente Carlos Cavlcanti, 480	Curitiba	-25.4261	-49.27
566	2015	709	Lasiurus cinereus	F	Morreu após 7 dias.	1	2015-11-20	N	N	Rua Alcebiades Plaisant, 71	Curitiba	-25.4537	-49.2793
567	2015	710	Molossus	M	Trazido morto pelo cão da casa.	1	2015-11-26	N	N	Rua Luigi Romano, 104	Curitiba	-25.4634	-49.223
568	2015	711	Lasiurus cinereus	M	Trazido morto pelo gato da casa.	1	2015-11-26	N	N	Rua Francisco Lourenco Jonscher, 1260	Curitiba	-25.519	-49.2344
569	2015	712	Lasiurus cinereus	F	Fratura. Eutanasiado	1	2015-11-26	N	N	Rua Professora Maria de Assumpcao, 1574	Curitiba	-25.4842	-49.25
570	2015	713	Molossus	M	Eutanasiado por possível contato com o cão da casa.	1	2015-11-29	N	N	Rua Abrahao Kalil Fadel, 223	Curitiba	-25.4469	-49.3125
571	2015	714	Myotis	F	Trazido morto pelo gato da casa.	1	2015-11-30	N	N	Rua Jose Mehry, 1532	Curitiba	-25.389	-49.2392
572	2015	717	Molossus	M	Morto. Autolisado.	1	2015-12-01	N	N	Avenida da Integracao, 1882	Curitiba	-25.4055	-49.2042
575	2015	718	Molossus	F	Com ectoparasitas; sarna. Eutanasiado.	1	2015-12-09	N	N	Rua Joao Miqueletto, 1000	Curitiba	-25.5512	-49.2353
578	2015	721	Molossus	F	Com ectoparasitas; sarna. Eutanasiado.	1	2015-12-09	N	N	Rua Mexico, 1330	Curitiba	-25.4127	-49.2344
579	2015	722	Myotis	F	Desnutrido.desidratado.Eutanasiado.	1	2015-12-10	N	N	Rua Joao Maria lendro, 310	Curitiba	-25.4927	-49.219
580	2015	736	Lasiurus cinereus	F	Desnutrido.desidratado.Eutanasiado.	1	2015-12-09	N	N	Rua Sao Carlos, 367	Curitiba	-25.3791	-49.3319
582	2015	737	Myotis	F	Morto.	1	2015-12-11	N	N	Rua Jose Naves da Cunha , 514	Curitiba	-25.449	-49.3095
583	2015	738	Molossus	F	Morto.	1	2015-12-14	N	N	Rua Major Carlos Francisco Berleze, 151	Curitiba	-25.5242	-49.2716
585	2015	739	Lasiurus cinereus	M	Possível contato com cães. Eutanasiado.	1	2015-12-15	N	N	Rua Professor Jose Mauricio Higgins, 2549	Curitiba	-25.4976	-49.2505
586	2015	740	?	F	Removido ferido. Morreu.	1	2015-12-16	N	N	Rua Colombia, 419	Curitiba	-25.3095	-49.2838
587	2015	741	Promops nasutus	?	Morto.	1	2015-12-16	N	N	Rua Major Carlos Francisco Berleze, 151	Curitiba	-25.5242	-49.2716
588	2015	742	Promops nasutus	?	Morto.Autolisado.	1	2015-12-16	N	N	Rua Major Carlos Francisco Berleze, 151	Curitiba	-25.5242	-49.2716
589	2015	748	Histiotus velatus	M	Solto mas morreu.	1	2015-12-16	N	N	Rua Delegado Bruno de Almeida, 7881	Curitiba	-25.6184	-49.3463
590	2015	749	Lasiurus cinereus	?	Morto.	1	2015-12-18	N	N	Rua Princesa Izabel, 1941	Curitiba
591	2015	750	Vespertilionidae	M	Morto.	1	2015-12-21	N	N	Rua Valentin Guedes, 247	Curitiba	-25.4172	-49.33
592	2015	751	Promops nasutus	M	Morto.	1	2015-12-21	N	N	Rua Joao Koleski, 311	Curitiba	-25.4393	-49.3513
593	2015	752	Molossus	F	Intoxicada com querosene, morreu.	1	2015-12-22	N	N	Rua Profeta Daniel, 208	Curitiba	-25.5519	-49.2862
596	2015	753	Molossus	M	Contato c pessoa. Eutanasiado.	1	2015-12-24	S	N	Rua Dionira Moletta Klemtz, 201	Curitiba	-25.4698	-49.3218
597	2015	754	Molossus	M	Capturado pelo gato da casa.. Eutanasiado	1	2015-12-24	N	N	Rua Joao Meneghetti, 456	Curitiba	-25.4918	-49.3285
598	2015	755	Lasiurus cinereus	M	Ferido, fraturas e lesões. Eutanasiado.	1	2015-12-24	S	N	Rua Professor Francisco Zardo, 40	Curitiba	-25.4033	-49.3354
599	2015	756	Lasiurus cinereus	F	Eutanasiado.	1	2015-12-24	N	N	Rua Joao de Mio, 38	Curitiba	-25.4775	-49.3048
600	2015	757	Histiotus velatus	F	Morto	1	2015-12-24	N	N	Rua Ilha de Granada, 36	Curitiba	-25.4118	-49.2364
603	2015	758	Eptesicus	F	Capturado pelo gato da casa.. Eutanasiado	1	2015-12-28	N	N	Rua Colombia, 419	Curitiba	-25.3095	-49.2838
604	2015	759	Nyctinomops	M	Possível contato com pessoa. Eutanasiado.	1	2015-12-29	N/I	N	Avenida Parana, 1634	Curitiba	-25.3993	-49.2454
605	2015	760	Molossus	M	Possível contato com pessoa. Eutanasiado.	1	2015-12-29	N/I	N	Rua Humberto Giraldi, 31	Curitiba	-25.4487	-49.2073
606	2015	761	Molossus	M	Morto.	1	2015-12-30	N	N	Rua Manoel Carvalho dos Anjos, 156	Curitiba	-25.5377	-49.2371
607	2015	762	Molossus	M	Morto.Autolisado.	1	2015-12-31	N	N	Rua Antonio Borges, 82	Curitiba	-25.5079	-49.3229
						125
